# Supplementary material for: Decoding tumor heterogeneity in uveal melanoma: basement membrane genes as novel biomarkers and therapeutic targets revealed by multi-omics approaches for cancer immunotherapy
Source: Front Pharmacol. 2023 Sep 26;14:1264345. doi: 10.3389/fphar.2023.1264345 (PMC10562578; doi:10.3389/fphar.2023.1264345)
Supplement: Supplementary file 1 [file Table1.xls]

Category	ID	Term	Genes	adj_pval	count
BP	GO:0051251	positive regulation of lymphocyte activation	IGHV1-24/XCL1/IGHV3-74/IGLC3/IGHV3-21/VCAM1/ZAP70/IGHV3-11/IFNG/IGHG4/RHOH/NOD2/CLECL1/LILRB1/ICOS/FCGR3A/IGF1/EGR3/PTPN22/GLI2/CD40LG/CCL19/FCRL3/LILRB2/CD28/SIRPG/PTPRC/HAVCR2/IGHM/NFATC2/SLAMF1/IL4I1/IGHG3/IL18/IL1B/PTPN6/TESPA1/CD160/TNFSF14/EPHB2/VAV1/IGLC2/IGHG2/TRBC2/FOXP3/HLA-DQB2/CD38/CD3E/IGHV5-51/IGHA2/IGHG1/IGHV4-59/CCR2/CD70/RASGRP1/IGHV4-31/IGHV3-30/IGLL5/TRBC1/CLEC7A/HLA-DQA1/RASAL…	1.54E-28	97
BP	GO:0002696	positive regulation of leukocyte activation	IGHV1-24/XCL1/IGHV3-74/IGLC3/IGHV3-21/VCAM1/ZAP70/IGHV3-11/IFNG/IGHG4/RHOH/NOD2/CLECL1/LILRB1/ICOS/FCGR3A/LRRK2/IGF1/EGR3/PTPN22/GLI2/CD40LG/CCL19/FCRL3/LILRB2/STAP1/CD28/SIRPG/PTPRC/HAVCR2/IGHM/NFATC2/SLAMF1/IL4I1/IGHG3/CD2/FGR/IL18/IL1B/PTPN6/TESPA1/CD160/TNFSF14/EPHB2/VAV1/IGLC2/IGHG2/TRBC2/FOXP3/HLA-DQB2/CD38/CD3E/IGHV5-51/IGHA2/IGHG1/IGHV4-59/CCR2/CD70/RASGRP1/IGHV4-31/IGHV3-30/IGLL5/TRBC1/T…	1.54E-28	104
BP	GO:0050867	positive regulation of cell activation	IGHV1-24/XCL1/IGHV3-74/IGLC3/IGHV3-21/VCAM1/ZAP70/IGHV3-11/LILRA5/IFNG/IGHG4/RHOH/NOD2/CLECL1/LILRB1/ICOS/FCGR3A/LRRK2/IGF1/EGR3/PTPN22/GLI2/CD40LG/CCL19/FCRL3/LILRB2/STAP1/CD28/SIRPG/PTPRC/HAVCR2/IGHM/NFATC2/SLAMF1/IL4I1/IGHG3/CD2/FGR/IL18/IL1B/PTPN6/TESPA1/CD160/TNFSF14/EPHB2/VAV1/IGLC2/IGHG2/TRBC2/FOXP3/HLA-DQB2/CD38/CD3E/IGHV5-51/IGHA2/IGHG1/IGHV4-59/CCR2/CD70/RASGRP1/IGHV4-31/IGHV3-30/IGLL5/…	5.35E-28	105
BP	GO:0002443	leukocyte mediated immunity	IGHV1-24/XCL1/IGHV3-74/IGLC3/IGHV3-21/CD96/FUT7/IGHV3-11/IGHG4/NOD2/LILRB1/LAG3/CADM1/FCGR3A/IL21R/CD40LG/KIR2DL4/STAP1/CD28/PTPRC/HAVCR2/IGHM/SLAMF1/IL4I1/BATF/NLRP6/NKG7/FCGR1A/IGHG3/FGR/LTA/IL18/IL1B/PTPN6/CD160/VAV1/SLAMF9/CD1E/CD8A/SCIMP/IGLC2/IGHG2/TRBC2/FOXP3/NCR3/C4A/HFE/RSAD2/HLA-DQB2/IGHV5-51/IGHA2/IGHG1/SH2D1A/C7/CRTAM/IGHV4-59/PRF1/CCR2/CD70/RASGRP1/IGHV4-31/IGHV3-30/IGLL5/ACE/TRBC1/T…	1.43E-27	107
BP	GO:0002449	lymphocyte mediated immunity	IGHV1-24/XCL1/IGHV3-74/IGLC3/IGHV3-21/CD96/FUT7/IGHV3-11/IGHG4/NOD2/LILRB1/LAG3/CADM1/FCGR3A/IL21R/CD40LG/KIR2DL4/CD28/PTPRC/HAVCR2/IGHM/SLAMF1/IL4I1/BATF/NKG7/FCGR1A/IGHG3/LTA/IL18/IL1B/PTPN6/CD160/VAV1/CD1E/CD8A/IGLC2/IGHG2/TRBC2/FOXP3/NCR3/C4A/HFE/RSAD2/HLA-DQB2/IGHV5-51/IGHA2/IGHG1/SH2D1A/C7/CRTAM/IGHV4-59/PRF1/CCR2/CD70/RASGRP1/IGHV4-31/IGHV3-30/IGLL5/TRBC1/TNF/HLA-DQA1/MYO1G/CD27/IGHV4-34/I…	9.56E-27	93
BP	GO:0002460	adaptive immune response based on somatic recombination of immune receptors built from immunoglobulin superfamily domains	IGHV1-24/XCL1/IGHV3-74/IGLC3/IGHV3-21/IL18BP/FUT7/IGHV3-11/IGHG4/NOD2/LILRB1/FCGR3A/IL21R/CD40LG/CCL19/CD28/PTPRC/HAVCR2/IGHM/SLAMF1/IL4I1/BATF/FCGR1A/KLHL6/IGHG3/LTA/IL18/IL1B/PTPN6/EPHB2/CD1E/RORC/CD8A/IGLC2/IGHG2/TRBC2/FOXP3/C4A/HFE/RSAD2/HLA-DQB2/SPN/IGHV5-51/IGHA2/IGHG1/C7/IGHV4-59/PRF1/IL27/CCR2/CD70/IGHV4-31/IGHV3-30/IGLL5/TRBC1/TNF/CLEC7A/HLA-DQA1/MYO1G/CD27/IGHV4-34/IL7R/NCKAP1L/LY9/SLAM…	5.79E-25	91
BP	GO:0050863	regulation of T cell activation	XCL1/VCAM1/ZAP70/SIT1/IFNG/RHOH/NOD2/CLECL1/LILRB1/LAG3/ICOS/SPINK5/IGF1/EGR3/PTPN22/GLI2/CD40LG/CCL19/CTLA4/LILRB2/CD28/SIRPG/PTPRC/HAVCR2/SLAMF1/IL4I1/CD2/LMO1/IL18/IL1B/PTPN6/TESPA1/CD160/TNFSF14/VAV1/PLA2G2D/IDO1/LAX1/FOXP3/HFE/HLA-DQB2/SPN/CD3E/TNFSF18/PRDM1/CRTAM/IL27/CCR2/CD70/RASGRP1/HLA-DQA1/RASAL3/CD27/CD300A/IL7R/LCK/CCR7/NCKAP1L/HLA-DOB/CORO1A/IL12RB1/CCL5/FOXJ1/TOX/TIGIT/LEF1/ZNF683/…	3.06E-22	83
BP	GO:1903037	regulation of leukocyte cell-cell adhesion	ADTRP/XCL1/FUT7/VCAM1/ZAP70/IFNG/RHOH/NOD2/CLECL1/LILRB1/LAG3/MIR221/ICOS/IGF1/EGR3/PTPN22/GLI2/CD40LG/CCL19/CTLA4/LILRB2/CD28/SIRPG/PTPRC/HAVCR2/SLAMF1/IL4I1/IL18/IL1B/PTPN6/TESPA1/CD160/TNFSF14/VAV1/PLA2G2D/IDO1/LAX1/FOXP3/HFE/HLA-DQB2/SPN/CD3E/CRTAM/SELE/CCR2/SKAP1/CD70/RASGRP1/TNF/HLA-DQA1/RASAL3/CD27/CD300A/IL7R/LCK/CCR7/NCKAP1L/HLA-DOB/CORO1A/IL12RB1/CCL5/ITGA4/FOXJ1/TIGIT/LEF1/GATA3/IL15/C…	3.76E-20	80
BP	GO:0002768	immune response-regulating cell surface receptor signaling pathway	IGHV1-24/IGHV3-74/BTLA/IGLC3/IGHV3-21/ZAP70/IGHV3-11/NFAM1/IGHG4/LILRB1/PDE4B/FCGR3A/LCP2/UBASH3A/PTPN22/CTLA4/FCRL3/LILRB2/STAP1/CD28/PTPRC/IGHM/NFATC2/GBP1/KLHL6/IGHG3/FGR/CD247/TRAT1/PTPN6/TESPA1/CD160/VAV1/CD8A/GCSAM/IGLC2/LILRA4/IGHG2/LAX1/TRBC2/FOXP3/NCR3/CD38/IGHV5-51/IGHA2/THEMIS/IGHG1/SH2D1A/IGHV4-59/SKAP1/IGHV4-31/IGHV3-30/IGLL5/TRBC1/CLEC7A/MYO1G/CD300A/IGHV4-34/LCK/CCR7/FPR1/NCKAP1L/M…	1.19E-19	77
BP	GO:0030098	lymphocyte differentiation	ONECUT1/DOCK10/EOMES/FUT7/VCAM1/IRF8/ZAP70/NFAM1/IFNG/RHOH/DOCK2/LAG3/CD3D/SPINK5/EGR3/PTPN22/GLI2/CD40LG/CCL19/CTLA4/FCRL3/LILRB2/CD28/PTPRC/GPR18/SLAMF1/IL4I1/BATF/CD2/IL18/IL1B/PTPN6/TESPA1/VAV1/RORC/CD8A/PLA2G2D/PTGER4/IL11/FOXP3/RSAD2/SPN/CD3E/THEMIS/PRDM1/CRTAM/CDH17/NTRK1/IL27/CCR2/RASGRP1/CD3G/CD27/IL7R/LCK/CCR7/NCKAP1L/LY9/SLAMF6/IL12RB1/SLAMF8/ITGA4/FOXJ1/TOX/IKZF1/LEF1/ZNF683/GATA3/IKZ…	1.26E-19	84
BP	GO:1903039	positive regulation of leukocyte cell-cell adhesion	XCL1/FUT7/VCAM1/ZAP70/IFNG/RHOH/NOD2/CLECL1/LILRB1/ICOS/IGF1/EGR3/PTPN22/GLI2/CD40LG/CCL19/LILRB2/CD28/SIRPG/PTPRC/HAVCR2/SLAMF1/IL4I1/IL18/IL1B/PTPN6/TESPA1/CD160/TNFSF14/VAV1/FOXP3/HLA-DQB2/CD3E/SELE/CCR2/SKAP1/CD70/RASGRP1/TNF/HLA-DQA1/RASAL3/CD27/IL7R/LCK/CCR7/NCKAP1L/HLA-DOB/CORO1A/IL12RB1/CCL5/ITGA4/LEF1/GATA3/IL15/CD5/TNFSF13B/CD86/ZP4/HLA-DOA/SASH3/DUSP10/CARD11/HLA-DQA2/IL6/CD6	1.78E-19	65
BP	GO:0002253	activation of immune response	IGHV1-24/IGHV3-74/IGLC3/IGHV3-21/CFB/ZAP70/IGHV3-11/NFAM1/IGHG4/NOD2/PDE4B/LCP2/UBASH3A/PTPN22/CTLA4/FCRL3/STAP1/CD28/PTPRC/IGHM/NFATC2/GBP1/KLHL6/IGHG3/FGR/CD247/TRAT1/IL1B/PTPN6/TESPA1/CD160/VAV1/CD8A/CD5L/GCSAM/IGLC2/IGHG2/LAX1/ZBP1/CFP/TRBC2/FOXP3/NCR3/C4A/CD38/IGHV5-51/IGHA2/THEMIS/IGHG1/SH2D1A/C7/IGHV4-59/SKAP1/IGHV4-31/IGHV3-30/IGLL5/TRBC1/CLEC7A/MYO1G/CD300A/IGHV4-34/LCK/CCR7/FPR1/NCKAP1L…	2.15E-19	84
BP	GO:0007159	leukocyte cell-cell adhesion	ADTRP/XCL1/FUT7/BMP7/VCAM1/ZAP70/IFNG/RHOH/NOD2/CLECL1/LILRB1/LAG3/MIR221/ICOS/IGF1/EGR3/PTPN22/GLI2/CD40LG/CCL19/CTLA4/LILRB2/CD28/SIRPG/PTPRC/HAVCR2/SLAMF1/IL4I1/IL18/IL1B/PTPN6/TESPA1/CD160/TNFSF14/VAV1/PLA2G2D/IDO1/LAX1/FOXP3/HFE/HLA-DQB2/SPN/CD3E/CRTAM/SELE/CCR2/SKAP1/CD70/RASGRP1/TNF/HLA-DQA1/RASAL3/CD27/CD300A/IL7R/LCK/ITGAL/CCR7/NCKAP1L/HLA-DOB/CORO1A/IL12RB1/CCL5/ITGA4/FOXJ1/TIGIT/LEF1/G…	3.29E-19	83
BP	GO:0050851	antigen receptor-mediated signaling pathway	IGHV1-24/IGHV3-74/IGLC3/IGHV3-21/ZAP70/IGHV3-11/NFAM1/IGHG4/PDE4B/LCP2/UBASH3A/PTPN22/CTLA4/FCRL3/STAP1/CD28/PTPRC/IGHM/NFATC2/GBP1/KLHL6/IGHG3/CD247/TRAT1/PTPN6/TESPA1/CD160/CD8A/GCSAM/IGLC2/IGHG2/LAX1/TRBC2/FOXP3/CD38/IGHV5-51/IGHA2/THEMIS/IGHG1/SH2D1A/IGHV4-59/SKAP1/IGHV4-31/IGHV3-30/IGLL5/TRBC1/CD300A/IGHV4-34/LCK/CCR7/NCKAP1L/IGKC/IGHV4-39/IGHV1-18/IGHA1/IGHV3-23/GATA3/TRDC/CD8B/SLA2/IGHV3-3…	5.69E-19	64
BP	GO:1903131	mononuclear cell differentiation	ONECUT1/DOCK10/EOMES/FUT7/VCAM1/IRF8/ZAP70/NFAM1/IFNG/RHOH/LILRB1/DOCK2/DCSTAMP/UBD/LAG3/CD3D/SPINK5/EGR3/PTPN22/GLI2/CD40LG/CCL19/CTLA4/FCRL3/LILRB2/CD28/PTPRC/GPR18/SLAMF1/IL4I1/BATF/CD2/IL18/IL1B/PTPN6/TESPA1/VAV1/RORC/CD8A/PLA2G2D/PTGER4/IL11/FOXP3/RSAD2/SPN/CD3E/THEMIS/PRDM1/CRTAM/CDH17/NTRK1/IL27/CCR2/RASGRP1/GPR68/CD3G/CD27/IL7R/LCK/CCR7/NCKAP1L/LY9/SLAMF6/IL12RB1/SLAMF8/ITGA4/FOXJ1/TOX/IK…	5.94E-19	89
BP	GO:0002429	immune response-activating cell surface receptor signaling pathway	IGHV1-24/IGHV3-74/IGLC3/IGHV3-21/ZAP70/IGHV3-11/NFAM1/IGHG4/PDE4B/LCP2/UBASH3A/PTPN22/CTLA4/FCRL3/STAP1/CD28/PTPRC/IGHM/NFATC2/GBP1/KLHL6/IGHG3/FGR/CD247/TRAT1/PTPN6/TESPA1/CD160/VAV1/CD8A/GCSAM/IGLC2/IGHG2/LAX1/TRBC2/FOXP3/NCR3/CD38/IGHV5-51/IGHA2/THEMIS/IGHG1/SH2D1A/IGHV4-59/SKAP1/IGHV4-31/IGHV3-30/IGLL5/TRBC1/CLEC7A/MYO1G/CD300A/IGHV4-34/LCK/CCR7/FPR1/NCKAP1L/IGKC/IGHV4-39/IGHV1-18/IGHA1/IGHV3…	1.75E-18	71
BP	GO:0002757	immune response-activating signal transduction	IGHV1-24/IGHV3-74/IGLC3/IGHV3-21/ZAP70/IGHV3-11/NFAM1/IGHG4/PDE4B/LCP2/UBASH3A/PTPN22/CTLA4/FCRL3/STAP1/CD28/PTPRC/IGHM/NFATC2/GBP1/KLHL6/IGHG3/FGR/CD247/TRAT1/PTPN6/TESPA1/CD160/VAV1/CD8A/GCSAM/IGLC2/IGHG2/LAX1/TRBC2/FOXP3/NCR3/CD38/IGHV5-51/IGHA2/THEMIS/IGHG1/SH2D1A/IGHV4-59/SKAP1/IGHV4-31/IGHV3-30/IGLL5/TRBC1/CLEC7A/MYO1G/CD300A/IGHV4-34/LCK/CCR7/FPR1/NCKAP1L/IGKC/IGHV4-39/IGHV1-18/IGHA1/IGHV3…	1.75E-18	71
BP	GO:0050870	positive regulation of T cell activation	XCL1/VCAM1/ZAP70/IFNG/RHOH/NOD2/CLECL1/LILRB1/ICOS/IGF1/EGR3/PTPN22/GLI2/CD40LG/CCL19/LILRB2/CD28/SIRPG/PTPRC/HAVCR2/SLAMF1/IL4I1/IL18/IL1B/PTPN6/TESPA1/CD160/TNFSF14/VAV1/FOXP3/HLA-DQB2/CD3E/CCR2/CD70/RASGRP1/HLA-DQA1/RASAL3/CD27/IL7R/LCK/CCR7/NCKAP1L/HLA-DOB/CORO1A/IL12RB1/CCL5/LEF1/GATA3/IL15/CD5/TNFSF13B/CD86/ZP4/HLA-DOA/SASH3/DUSP10/CARD11/HLA-DQA2/IL6/CD6	2.05E-18	60
BP	GO:0042113	B cell activation	IGHV1-24/IGHV3-74/IGLC3/ONECUT1/DOCK10/IGHV3-21/VCAM1/IRF8/ZAP70/IGHV3-11/NFAM1/TNFRSF13B/IGHG4/NOD2/MZB1/CD180/CD40LG/CTLA4/FCRL3/CD28/PTPRC/IGHM/NFATC2/IL4I1/BATF/IGHG3/PTPN6/EPHB2/IGLC2/IGHG2/IL11/LAX1/TRBC2/FOXP3/CD38/IGHV5-51/IGHA2/TBC1D10C/IGHG1/CHRNA4/CDH17/IGHV4-59/NTRK1/CD70/RASGRP1/IGHV4-31/IGHV3-30/IGLL5/TRBC1/SAMSN1/CD27/CD300A/IGHV4-34/IL7R/NCKAP1L/SLAMF8/IGKC/IGHV4-39/IGHV1-18/IGHA1…	4.79E-18	75
BP	GO:0022409	positive regulation of cell-cell adhesion	XCL1/FUT7/BMP7/VCAM1/ZAP70/IFNG/RHOH/NOD2/CLECL1/LILRB1/ICOS/ADAM19/IGF1/EGR3/PTPN22/GLI2/CD40LG/CCL19/LILRB2/CD28/SIRPG/PTPRC/HAVCR2/SLAMF1/IL4I1/IL18/IL1B/PTPN6/TESPA1/CD160/TNFSF14/VAV1/FOXP3/HLA-DQB2/CD3E/SELE/CCR2/SKAP1/CD70/RASGRP1/TNF/HLA-DQA1/RASAL3/CD27/IL7R/LCK/CCR7/NCKAP1L/HLA-DOB/CORO1A/IL12RB1/CCL5/ITGA4/LEF1/MEGF10/GATA3/IL15/CD5/TNFSF13B/CD86/ZP4/HLA-DOA/SASH3/DUSP10/CARD11/HLA-DQA…	4.79E-18	69
BP	GO:0030217	T cell differentiation	EOMES/FUT7/ZAP70/IFNG/RHOH/DOCK2/LAG3/CD3D/SPINK5/EGR3/PTPN22/GLI2/CCL19/CTLA4/LILRB2/CD28/PTPRC/GPR18/IL4I1/BATF/CD2/IL18/IL1B/TESPA1/VAV1/RORC/CD8A/PLA2G2D/PTGER4/FOXP3/RSAD2/SPN/CD3E/THEMIS/PRDM1/CRTAM/IL27/CCR2/RASGRP1/CD3G/CD27/IL7R/LCK/CCR7/NCKAP1L/LY9/SLAMF6/IL12RB1/FOXJ1/TOX/LEF1/ZNF683/GATA3/BCL11B/IL15/CD86/HLA-DOA/SASH3/DUSP10/CARD11/IL6/IRF1/CAMK4/TBX21/ITK	5.62E-18	65
BP	GO:0008037	cell recognition	IGHV1-24/IGHV3-74/NTM/IGLC3/IGHV3-21/IGHV3-11/IGHG4/DOCK2/NEXN/CADM1/CNTN6/CCL19/TULP1/HAVCR2/IGHM/CNTN2/IGHG3/IGSF9/EPHB2/OPCML/IGLC2/IGHG2/TRBC2/NCR3/PCDHA7/IGHV5-51/IGHA2/PAEP/IGHG1/CRTAM/IGHV4-59/PRF1/IGHV4-31/IGHV3-30/IGLL5/TRBC1/CLEC7A/ATP8B3/FEZF2/IGHV4-34/VCAN/CCR7/DSCAML1/CNTNAP2/IGKC/IGHV4-39/IGHV1-18/IGHA1/IGHV3-23/FCN1/MEGF10/TRDC/CD5/ZP4/C4B/IGHV3-33/EMB/ZP1/CD6/IGHD	5.62E-18	60
BP	GO:0001819	positive regulation of cytokine production	XCL1/PTGS2/GBP5/ABCC8/EPX/AFAP1L2/DRD2/IRF8/SORL1/LILRA5/NFATC4/IL12RB2/LTB/NFAM1/IFNG/NOD2/CLECL1/LILRB1/SAA1/PDE4B/POU2F2/CADM1/LRRK2/GATA6/PTPN22/CD40LG/CCL19/KIR2DL4/NLRP9/LILRB2/CD28/PTPRC/ZBTB20/HAVCR2/SLAMF1/BATF/CD2/FGR/ALOX15B/LTA/IL18/IL1B/CLEC9A/MEFV/CD160/EPHB2/SCIMP/PTGER4/IDO1/FOXP3/HPSE/RSAD2/SPN/PLA2R1/CD3E/PAEP/CRTAM/IL27/CCR2/RASGRP1/RAB7B/TNF/CLEC7A/TNFRSF8/FFAR3/CCR7/CCL3/LY9/…	5.74E-18	92
BP	GO:0006909	phagocytosis	IGHV1-24/IGHV3-74/IGLC3/IGHV3-21/XKR5/IRF8/IGHV3-11/IFNG/IGHG4/RHOH/CAMK1D/NOD2/DOCK2/BIN2/ADORA1/SYT11/STAP1/TULP1/SIRPG/PTPRC/CD300LF/IGHM/SLAMF1/FCGR1A/IGHG3/FGR/IL1B/VAV1/IGLC2/IGHG2/ICAM3/TRBC2/P2RY6/IL2RB/C4A/IGHV5-51/IGHA2/IGHG1/IGHV4-59/CCR2/IGHV4-31/IGHV3-30/RAB7B/IGLL5/TRBC1/TNF/CLEC7A/MYO1G/CD300A/IGHV4-34/ELMO1/ITGAL/NCKAP1L/CORO1A/IGKC/IGHV4-39/IGHV1-18/IGHA1/IGHV3-23/FCN1/RAB31/MEGF…	8.98E-18	71
BP	GO:0002764	immune response-regulating signaling pathway	IGHV1-24/IGHV3-74/BTLA/IGLC3/IGHV3-21/ZAP70/IGHV3-11/LTF/NFAM1/IGHG4/NOD2/LILRB1/PDE4B/FCGR3A/OASL/LCP2/UBASH3A/TASL/PTPN22/CTLA4/FCRL3/LILRB2/STAP1/CD28/PTPRC/CD300LF/HAVCR2/IGHM/NFATC2/GBP1/NLRP6/KLHL6/IGHG3/GFI1/FGR/CD247/TRAT1/PTPN6/TESPA1/BIRC3/CD160/VAV1/CD8A/GCSAM/SCIMP/IGLC2/LILRA4/IGHG2/LAX1/TRBC2/FOXP3/NCR3/RSAD2/CD38/IGHV5-51/IGHA2/THEMIS/IGHG1/SH2D1A/IGHV4-59/SKAP1/IGHV4-31/IGHV3-30/R…	1.47E-17	92
BP	GO:0019724	B cell mediated immunity	IGHV1-24/XCL1/IGHV3-74/IGLC3/IGHV3-21/IGHV3-11/IGHG4/NOD2/FCGR3A/IL21R/CD40LG/CD28/PTPRC/IGHM/BATF/FCGR1A/IGHG3/LTA/PTPN6/IGLC2/IGHG2/TRBC2/FOXP3/C4A/HLA-DQB2/IGHV5-51/IGHA2/IGHG1/C7/IGHV4-59/CD70/IGHV4-31/IGHV3-30/IGLL5/TRBC1/TNF/HLA-DQA1/CD27/IGHV4-34/HLA-DOB/C1S/IGKC/IGHV4-39/IGHV1-18/IGHA1/IGHV3-23/FOXJ1/TRDC/TLR8/SLA2/SUSD4/HLA-DOA/C4B/IGHV3-33/HLA-DQA2/TBX21/IGHD/CSF2RB	1.47E-17	58
BP	GO:0050864	regulation of B cell activation	IGHV1-24/IGHV3-74/IGLC3/IGHV3-21/IGHV3-11/NFAM1/TNFRSF13B/IGHG4/NOD2/MZB1/CTLA4/FCRL3/CD28/PTPRC/IGHM/NFATC2/IL4I1/IGHG3/PTPN6/EPHB2/IGLC2/IGHG2/TRBC2/FOXP3/CD38/IGHV5-51/IGHA2/TBC1D10C/IGHG1/IGHV4-59/IGHV4-31/IGHV3-30/IGLL5/TRBC1/SAMSN1/CD27/CD300A/IGHV4-34/NCKAP1L/SLAMF8/IGKC/IGHV4-39/IGHV1-18/IGHA1/IGHV3-23/FOXJ1/TRDC/IKZF3/TNFSF13B/IGHV3-33/SASH3/CARD11/IL6/TBX21/IGHD	1.94E-17	55
BP	GO:0022407	regulation of cell-cell adhesion	ADTRP/XCL1/FUT7/BMP7/VCAM1/ZAP70/IFNG/RHOH/NOD2/CLECL1/LILRB1/IL1RN/LAG3/MIR221/ICOS/ADAM19/IGF1/EGR3/PTPN22/GLI2/CD40LG/CCL19/CTLA4/LILRB2/CD28/SIRPG/PTPRC/HAVCR2/SLAMF1/IL4I1/IL18/IL1B/PTPN6/TESPA1/CD160/TNFSF14/VAV1/PLA2G2D/IDO1/LAX1/FOXP3/EPCAM/HFE/HLA-DQB2/SPN/CD3E/CRTAM/SELE/CCR2/SKAP1/CD70/RASGRP1/TNF/HLA-DQA1/RASAL3/CD27/CD300A/IL7R/LCK/CCR7/NCKAP1L/HLA-DOB/CORO1A/IL12RB1/TNR/CCL5/ITGA4/F…	4.16E-17	88
BP	GO:0045785	positive regulation of cell adhesion	XCL1/FUT7/BMP7/VCAM1/CASS4/ZAP70/IFNG/RHOH/NOD2/CLECL1/LILRB1/SAA1/ICOS/VWC2/ADAM19/IGF1/EGR3/EGFL6/PTPN22/GLI2/CD40LG/CCL19/LILRB2/CD28/SIRPG/PTPRC/HAVCR2/SLAMF1/IL4I1/IL18/IL1B/PTPN6/TESPA1/CD160/TNFSF14/VAV1/EGFLAM/FOXP3/IBSP/HLA-DQB2/CD3E/TNFSF18/SPOCK2/SELE/FRMD5/CCR2/SKAP1/CD70/RASGRP1/TGFB2/TNF/HLA-DQA1/EDIL3/RASAL3/CD27/IL7R/LCK/CCR7/NCKAP1L/HLA-DOB/CORO1A/IL12RB1/HYAL1/TNFRSF18/CCL5/APBB…	1.10E-16	86
BP	GO:0050853	B cell receptor signaling pathway	IGHV1-24/IGHV3-74/IGLC3/IGHV3-21/IGHV3-11/NFAM1/IGHG4/PTPN22/CTLA4/FCRL3/STAP1/PTPRC/IGHM/NFATC2/KLHL6/IGHG3/PTPN6/GCSAM/IGLC2/IGHG2/TRBC2/CD38/IGHV5-51/IGHA2/IGHG1/IGHV4-59/IGHV4-31/IGHV3-30/IGLL5/TRBC1/CD300A/IGHV4-34/LCK/NCKAP1L/IGKC/IGHV4-39/IGHV1-18/IGHA1/IGHV3-23/TRDC/IGHV3-33/IGHD/ITK	1.17E-16	43
BP	GO:0016064	immunoglobulin mediated immune response	IGHV1-24/XCL1/IGHV3-74/IGLC3/IGHV3-21/IGHV3-11/IGHG4/NOD2/FCGR3A/IL21R/CD40LG/CD28/PTPRC/IGHM/BATF/FCGR1A/IGHG3/LTA/PTPN6/IGLC2/IGHG2/TRBC2/FOXP3/C4A/HLA-DQB2/IGHV5-51/IGHA2/IGHG1/C7/IGHV4-59/IGHV4-31/IGHV3-30/IGLL5/TRBC1/TNF/HLA-DQA1/CD27/IGHV4-34/HLA-DOB/C1S/IGKC/IGHV4-39/IGHV1-18/IGHA1/IGHV3-23/FOXJ1/TRDC/TLR8/SUSD4/HLA-DOA/C4B/IGHV3-33/HLA-DQA2/TBX21/IGHD/CSF2RB	1.58E-16	56
BP	GO:0046631	alpha-beta T cell activation	XCL1/EOMES/FUT7/ZAP70/IFNG/LILRB1/DOCK2/PTPN22/CCL19/CD28/PTPRC/GPR18/BATF/NKG7/IL18/CD160/RORC/PLA2G2D/PTGER4/FOXP3/HFE/RSAD2/SPN/CD3E/PRDM1/CRTAM/IL27/CCR2/RASAL3/CD300A/NCKAP1L/LY9/SLAMF6/IL12RB1/TOX/LEF1/ZNF683/GATA3/BCL11B/IL15/CD86/SASH3/IL6/IRF1/TBX21/ITK	1.43E-15	46
BP	GO:0006959	humoral immune response	IGHV1-24/IGHV3-74/IGLC3/IGHV3-21/CFB/IGKV3-20/CXCL9/IGHV3-11/LTF/IFNG/IGHG4/NOD2/CXCL2/POU2F2/SPINK5/GATA6/CD28/PTPRC/IGHM/IGHG3/LTA/PDCD1/GNLY/IL1B/PTPN6/CD5L/IGLC2/IGHG2/CFP/TRBC2/C4A/IGHV5-51/IGHA2/IGHG1/SH2D1A/C7/IGHV4-59/CXCL11/CCR2/JCHAIN/IGHV4-31/IGHV3-30/IGLL5/TRBC1/TNF/IGHV4-34/CXCL10/CCR7/MUC7/C1S/IGKC/IGHV4-39/IGHV1-18/IGHA1/IGHV3-23/FCN1/FOXJ1/GATA3/TRDC/SUSD4/ZP4/C4B/IGHV3-33/IL6/POU…	6.45E-15	67
BP	GO:0002455	humoral immune response mediated by circulating immunoglobulin	IGHV1-24/IGHV3-74/IGLC3/IGHV3-21/IGHV3-11/IGHG4/NOD2/PTPRC/IGHM/IGHG3/LTA/PTPN6/IGLC2/IGHG2/TRBC2/C4A/IGHV5-51/IGHA2/IGHG1/C7/IGHV4-59/IGHV4-31/IGHV3-30/IGLL5/TRBC1/TNF/IGHV4-34/C1S/IGKC/IGHV4-39/IGHV1-18/IGHA1/IGHV3-23/FOXJ1/TRDC/SUSD4/C4B/IGHV3-33/IGHD	8.96E-15	39
BP	GO:0006911	phagocytosis, engulfment	IGHV1-24/IGHV3-74/IGLC3/IGHV3-21/XKR5/IGHV3-11/IGHG4/RHOH/BIN2/STAP1/IGHM/FCGR1A/IGHG3/IGLC2/IGHG2/TRBC2/IGHV5-51/IGHA2/IGHG1/IGHV4-59/IGHV4-31/IGHV3-30/IGLL5/TRBC1/CLEC7A/CD300A/IGHV4-34/ELMO1/NCKAP1L/IGKC/IGHV4-39/IGHV1-18/IGHA1/IGHV3-23/RAB31/MEGF10/ITGA2/TRDC/IGHV3-33/IGHD	1.18E-14	40
BP	GO:0050670	regulation of lymphocyte proliferation	XCL1/VCAM1/ZAP70/TNFRSF13B/CLECL1/MZB1/LILRB1/FCGR3A/IGF1/PTPN22/CD40LG/CCL19/CTLA4/FCRL3/LILRB2/CD28/PTPRC/HAVCR2/NFATC2/SLAMF1/IL4I1/LMO1/LST1/IL18/IL1B/PTPN6/EPHB2/PLA2G2D/IDO1/FOXP3/CD38/SPN/CD3E/TNFSF18/CRTAM/IL27/CCR2/CD70/RASAL3/CD300A/NCKAP1L/CORO1A/IL12RB1/CCL5/FOXJ1/IKZF3/IL15/TNFSF13B/CD86/ZP4/SASH3/CARD11/IL6/IRF1/CD6	1.39E-14	55
BP	GO:0032944	regulation of mononuclear cell proliferation	XCL1/VCAM1/ZAP70/TNFRSF13B/CLECL1/MZB1/LILRB1/FCGR3A/IGF1/PTPN22/CD40LG/CCL19/CTLA4/FCRL3/LILRB2/CD28/PTPRC/HAVCR2/NFATC2/SLAMF1/IL4I1/LMO1/LST1/IL18/IL1B/PTPN6/EPHB2/PLA2G2D/IDO1/FOXP3/CD38/SPN/CD3E/TNFSF18/CRTAM/IL27/CCR2/CD70/RASAL3/CD300A/NCKAP1L/CORO1A/IL12RB1/CCL5/FOXJ1/IKZF3/IL15/TNFSF13B/CD86/ZP4/SASH3/CARD11/IL6/IRF1/CD6	2.50E-14	55
BP	GO:0051480	regulation of cytosolic calcium ion concentration	CALB2/XCL1/DRD2/CXCL9/TMEM178A/ATP1A2/ADCYAP1R1/ADCY8/SAA1/GPR17/CDH23/TRDN/GPR65/TRPC3/ADORA1/CCL19/GRIN1/GPR20/DRD1/PTPRC/P2RY10/GPR18/CASQ1/MCHR1/CLIC2/CCR4/TRPA1/GRIN2D/SCGN/BDKRB1/TRPV3/P2RX1/CXCR3/PTPN6/GRIA1/BDKRB2/KCNK3/CXCR6/PTGER4/CYSLTR1/P2RY6/CCRL2/CD38/GPR174/GPR55/SLC8A1/CXCL11/CCR2/CXCL10/HAP1/LCK/CCR7/P2RY1/FPR1/LPAR3/CCL3/XCR1/FASLG/CORO1A/GRIN2A/CCR5/S1PR4/PLN/PTGIR/P2RX5/HTR2B/…	5.94E-14	70
BP	GO:0099024	plasma membrane invagination	IGHV1-24/IGHV3-74/IGLC3/IGHV3-21/XKR5/IGHV3-11/IGHG4/RHOH/BIN2/STAP1/IGHM/FCGR1A/IGHG3/IGLC2/IGHG2/TRBC2/IGHV5-51/IGHA2/IGHG1/IGHV4-59/IGHV4-31/IGHV3-30/IGLL5/TRBC1/CLEC7A/CD300A/IGHV4-34/ELMO1/NCKAP1L/IGKC/IGHV4-39/IGHV1-18/IGHA1/IGHV3-23/RAB31/MEGF10/ITGA2/TRDC/IGHV3-33/IGHD	1.45E-13	40
BP	GO:0050871	positive regulation of B cell activation	IGHV1-24/IGHV3-74/IGLC3/IGHV3-21/IGHV3-11/IGHG4/NOD2/FCRL3/CD28/PTPRC/IGHM/NFATC2/IGHG3/EPHB2/IGLC2/IGHG2/TRBC2/CD38/IGHV5-51/IGHA2/IGHG1/IGHV4-59/IGHV4-31/IGHV3-30/IGLL5/TRBC1/CD27/IGHV4-34/NCKAP1L/IGKC/IGHV4-39/IGHV1-18/IGHA1/IGHV3-23/TRDC/TNFSF13B/IGHV3-33/SASH3/CARD11/IL6/TBX21/IGHD	2.39E-13	42
BP	GO:0032943	mononuclear cell proliferation	XCL1/VCAM1/ZAP70/TNFRSF13B/CLECL1/MZB1/LILRB1/DOCK2/FCGR3A/IGF1/CD180/PTPN22/CD40LG/CCL19/CTLA4/FCRL3/LILRB2/CD28/PTPRC/HAVCR2/NFATC2/SLAMF1/IL4I1/LMO1/LST1/IL18/IL1B/PTPN6/TNFSF14/EPHB2/PLA2G2D/IDO1/FOXP3/CD38/SPN/CD3E/TNFSF18/CRTAM/IL27/CCR2/CD70/RASGRP1/ACE/RASAL3/CD300A/IL7R/NCKAP1L/CORO1A/IL12RB1/CCL5/FOXJ1/LEF1/IKZF3/IL15/TNFSF13B/CD86/ZP4/SASH3/CARD11/IL6/IRF1/CD6	2.41E-13	62
BP	GO:0070663	regulation of leukocyte proliferation	XCL1/VCAM1/ZAP70/TNFRSF13B/CLECL1/MZB1/LILRB1/FCGR3A/IGF1/PTPN22/CD40LG/CCL19/CTLA4/FCRL3/LILRB2/CD28/PTPRC/HAVCR2/NFATC2/SLAMF1/IL4I1/LMO1/LST1/IL18/IL1B/PTPN6/EPHB2/PLA2G2D/IDO1/FOXP3/CD38/SPN/CD3E/TNFSF18/CRTAM/IL27/CCR2/CD70/RASAL3/CD300A/NCKAP1L/CORO1A/IL12RB1/CCL5/FOXJ1/IKZF3/IL15/TNFSF13B/CD86/ZP4/SASH3/CARD11/IL6/IRF1/CD6/CSF2RB	2.91E-13	56
BP	GO:0042129	regulation of T cell proliferation	XCL1/VCAM1/ZAP70/CLECL1/LILRB1/IGF1/PTPN22/CD40LG/CCL19/CTLA4/LILRB2/CD28/PTPRC/HAVCR2/SLAMF1/IL4I1/LMO1/IL18/IL1B/PTPN6/PLA2G2D/IDO1/FOXP3/SPN/CD3E/TNFSF18/CRTAM/IL27/CCR2/CD70/RASAL3/NCKAP1L/CORO1A/IL12RB1/CCL5/FOXJ1/IL15/TNFSF13B/CD86/ZP4/SASH3/CARD11/IL6/IRF1/CD6	3.24E-13	45
BP	GO:0045619	regulation of lymphocyte differentiation	ZAP70/NFAM1/IFNG/RHOH/LAG3/SPINK5/EGR3/GLI2/CCL19/CTLA4/FCRL3/LILRB2/CD28/PTPRC/IL4I1/CD2/IL18/PTPN6/TESPA1/FOXP3/PRDM1/CRTAM/IL27/CCR2/RASGRP1/CD27/IL7R/NCKAP1L/IL12RB1/SLAMF8/FOXJ1/TOX/LEF1/ZNF683/GATA3/IKZF3/IL15/CD86/HLA-DOA/SASH3/DUSP10/CARD11/IRF1/CAMK4/TBX21/IL15RA	3.24E-13	46
BP	GO:0002440	production of molecular mediator of immune response	XCL1/CD96/IGLV2-14/IGKV3-20/IGLV3-1/IGLV3-21/IGLV7-46/IGLV2-11/NOD2/MZB1/LILRB1/SPINK5/PTPN22/CD40LG/TRAV19/IGLV2-8/FCRL3/KIR2DL4/IGLV1-51/CD28/PTPRC/IGLV1-40/SLAMF1/IGLV3-10/BATF/IL18/IL1B/CD160/EPHB2/IGKV1-6/SLAMF9/SCIMP/FOXP3/HFE/RSAD2/HLA-DQB2/IGKV1-16/IGLV3-19/CCR2/TGFB2/TNF/CLEC7A/HLA-DQA1/IGKV1-9/FFAR3/HLA-DOB/IGKV1-5/IGKC/GATA3/IGLV1-47/TRAV14DV4/CD86/IGKV1-17/IGLV4-69/HLA-DOA/SASH3/HLA-D…	4.13E-13	63
BP	GO:0046651	lymphocyte proliferation	XCL1/VCAM1/ZAP70/TNFRSF13B/CLECL1/MZB1/LILRB1/DOCK2/FCGR3A/IGF1/CD180/PTPN22/CD40LG/CCL19/CTLA4/FCRL3/LILRB2/CD28/PTPRC/HAVCR2/NFATC2/SLAMF1/IL4I1/LMO1/LST1/IL18/IL1B/PTPN6/TNFSF14/EPHB2/PLA2G2D/IDO1/FOXP3/CD38/SPN/CD3E/TNFSF18/CRTAM/IL27/CCR2/CD70/RASGRP1/RASAL3/CD300A/IL7R/NCKAP1L/CORO1A/IL12RB1/CCL5/FOXJ1/LEF1/IKZF3/IL15/TNFSF13B/CD86/ZP4/SASH3/CARD11/IL6/IRF1/CD6	4.17E-13	61
BP	GO:0010324	membrane invagination	IGHV1-24/IGHV3-74/IGLC3/IGHV3-21/XKR5/IGHV3-11/IGHG4/RHOH/BIN2/STAP1/IGHM/FCGR1A/IGHG3/IGLC2/IGHG2/TRBC2/IGHV5-51/IGHA2/IGHG1/IGHV4-59/IGHV4-31/IGHV3-30/IGLL5/TRBC1/CLEC7A/CD300A/IGHV4-34/ELMO1/NCKAP1L/IGKC/IGHV4-39/IGHV1-18/IGHA1/IGHV3-23/RAB31/MEGF10/ITGA2/TRDC/IGHV3-33/IGHD	7.75E-13	40
BP	GO:0006956	complement activation	IGHV1-24/IGHV3-74/IGLC3/IGHV3-21/CFB/IGHV3-11/IGHG4/IGHM/IGHG3/IL1B/CD5L/IGLC2/IGHG2/CFP/TRBC2/C4A/IGHV5-51/IGHA2/IGHG1/C7/IGHV4-59/IGHV4-31/IGHV3-30/IGLL5/TRBC1/IGHV4-34/C1S/IGKC/IGHV4-39/IGHV1-18/IGHA1/IGHV3-23/FCN1/TRDC/SUSD4/C4B/IGHV3-33/IGHD	7.75E-13	38
BP	GO:0050900	leukocyte migration	ADTRP/XCL1/ECM1/FUT7/EPX/VCAM1/CXCL9/ZAP70/RHOH/CAMK1D/NOD2/CXCL2/SAA1/PDE4B/ADORA1/CCL19/STAP1/GPR18/SLAMF1/BDKRB1/MTUS1/CCL3L3/IL1B/CXCR3/TNFSF14/VAV1/GCSAM/PTGER4/PDGFD/CCL23/SPN/TNFSF18/CRTAM/SELE/CXCL11/PTPRO/CCR2/TGFB2/TNF/LYVE1/MYO1G/CD300A/CXCL10/LCK/JAML/ITGAL/CCR7/NCKAP1L/CCL3/CORO1A/SLAMF8/PLA2G7/XCL2/TNFRSF18/CCL5/CCR5/ITGA4/FOXJ1/CCL26/ITGA2/GATA3/SELL/CCL4/CCL18/MMP9/CCL22/IL6/CCL24…	7.81E-13	71
BP	GO:0006910	phagocytosis, recognition	IGHV1-24/IGHV3-74/IGLC3/IGHV3-21/IGHV3-11/IGHG4/TULP1/IGHM/IGHG3/IGLC2/IGHG2/TRBC2/IGHV5-51/IGHA2/IGHG1/IGHV4-59/IGHV4-31/IGHV3-30/IGLL5/TRBC1/CLEC7A/IGHV4-34/IGKC/IGHV4-39/IGHV1-18/IGHA1/IGHV3-23/FCN1/MEGF10/TRDC/C4B/IGHV3-33/IGHD	1.34E-12	33
BP	GO:0042098	T cell proliferation	XCL1/VCAM1/ZAP70/CLECL1/LILRB1/DOCK2/IGF1/PTPN22/CD40LG/CCL19/CTLA4/LILRB2/CD28/PTPRC/HAVCR2/SLAMF1/IL4I1/LMO1/IL18/IL1B/PTPN6/TNFSF14/PLA2G2D/IDO1/FOXP3/SPN/CD3E/TNFSF18/CRTAM/IL27/CCR2/CD70/RASGRP1/RASAL3/NCKAP1L/CORO1A/IL12RB1/CCL5/FOXJ1/IL15/TNFSF13B/CD86/ZP4/SASH3/CARD11/IL6/IRF1/CD6	1.74E-12	48
BP	GO:0007204	positive regulation of cytosolic calcium ion concentration	XCL1/DRD2/CXCL9/ATP1A2/ADCYAP1R1/ADCY8/SAA1/GPR17/TRDN/GPR65/TRPC3/CCL19/GRIN1/GPR20/DRD1/PTPRC/P2RY10/GPR18/CASQ1/MCHR1/CLIC2/CCR4/TRPA1/GRIN2D/BDKRB1/TRPV3/P2RX1/CXCR3/PTPN6/BDKRB2/CXCR6/PTGER4/CYSLTR1/P2RY6/CCRL2/CD38/GPR174/GPR55/SLC8A1/CXCL11/CCR2/CXCL10/HAP1/LCK/CCR7/P2RY1/FPR1/LPAR3/CCL3/XCR1/FASLG/CORO1A/GRIN2A/CCR5/S1PR4/PLN/PTGIR/P2RX5/HTR2B/PTGDR/CD52/TAC1/CXCL13	2.63E-12	63
BP	GO:0045580	regulation of T cell differentiation	ZAP70/IFNG/RHOH/LAG3/SPINK5/EGR3/GLI2/CCL19/CTLA4/LILRB2/CD28/PTPRC/IL4I1/CD2/IL18/TESPA1/FOXP3/PRDM1/CRTAM/IL27/CCR2/RASGRP1/CD27/IL7R/NCKAP1L/IL12RB1/FOXJ1/TOX/LEF1/ZNF683/GATA3/IL15/CD86/HLA-DOA/SASH3/DUSP10/CARD11/IRF1/CAMK4/TBX21	3.96E-12	40
BP	GO:0070661	leukocyte proliferation	XCL1/VCAM1/ZAP70/TNFRSF13B/CLECL1/MZB1/LILRB1/DOCK2/FCGR3A/IGF1/CD180/PTPN22/CD40LG/CCL19/CTLA4/FCRL3/LILRB2/CD28/PTPRC/HAVCR2/NFATC2/SLAMF1/IL4I1/LMO1/LST1/IL18/IL1B/PTPN6/TNFSF14/EPHB2/PLA2G2D/IDO1/FOXP3/CD38/SPN/CD3E/TNFSF18/CRTAM/IL27/CCR2/CD70/RASGRP1/ACE/RASAL3/CD300A/IL7R/NCKAP1L/CORO1A/IL12RB1/CCL5/FOXJ1/LEF1/IKZF3/IL15/TNFSF13B/CD86/ZP4/SASH3/CARD11/IL6/IRF1/CD6/CSF2RB	5.28E-12	63
BP	GO:0006958	complement activation, classical pathway	IGHV1-24/IGHV3-74/IGLC3/IGHV3-21/IGHV3-11/IGHG4/IGHM/IGHG3/IGLC2/IGHG2/TRBC2/C4A/IGHV5-51/IGHA2/IGHG1/C7/IGHV4-59/IGHV4-31/IGHV3-30/IGLL5/TRBC1/IGHV4-34/C1S/IGKC/IGHV4-39/IGHV1-18/IGHA1/IGHV3-23/TRDC/SUSD4/C4B/IGHV3-33/IGHD	7.74E-12	33
BP	GO:0042102	positive regulation of T cell proliferation	XCL1/VCAM1/ZAP70/CLECL1/IGF1/PTPN22/CD40LG/CCL19/LILRB2/CD28/PTPRC/HAVCR2/SLAMF1/IL18/IL1B/FOXP3/CD3E/CCR2/CD70/RASAL3/NCKAP1L/CORO1A/IL12RB1/CCL5/IL15/TNFSF13B/CD86/ZP4/SASH3/CARD11/IL6/CD6	1.08E-11	32
BP	GO:0045058	T cell selection	ZAP70/DOCK2/CD3D/CD28/PTPRC/BATF/FOXP3/SPN/CD3E/THEMIS/CD3G/CCR7/LY9/SLAMF6/IL12RB1/TOX/GATA3/BCL11B/IL15/CARD11/IL6/TBX21	1.29E-11	22
BP	GO:1902105	regulation of leukocyte differentiation	TMEM178A/ZAP70/LTF/NFAM1/IFNG/RHOH/LILRB1/DCSTAMP/LAG3/SPINK5/EGR3/GLI2/CCL19/CTLA4/FCRL3/EVI2B/LILRB2/CD28/PTPRC/IL4I1/CD2/IL18/PTPN6/TESPA1/FOXP3/GPR55/PRDM1/CRTAM/IL27/CCR2/RASGRP1/TNF/GPR68/CD27/IL7R/NCKAP1L/CCL3/IL12RB1/SLAMF8/FOXJ1/TOX/LEF1/ZNF683/GATA3/IKZF3/IL15/CD86/LIF/HLA-DOA/SASH3/DUSP10/CARD11/IRF1/CAMK4/TBX21/IL15RA	2.68E-11	56
BP	GO:0002697	regulation of immune effector process	XCL1/CD96/FUT7/IFNG/NOD2/MZB1/LILRB1/LAG3/CADM1/SPINK5/PTPN22/CD40LG/CCL19/FCRL3/KIR2DL4/STAP1/CD28/PTPRC/HAVCR2/SLAMF1/IL4I1/FGR/LTA/IL18/IL1B/PTPN6/CD160/EPHB2/VAV1/CD1E/CD5L/SCIMP/FOXP3/NCR3/HFE/RSAD2/SH2D1A/CRTAM/IL27/CCR2/RASGRP1/TGFB2/TNF/CLEC7A/CD300A/NCF1/IL7R/FFAR3/NCKAP1L/SLAMF6/IL12RB1/SLAMF8/CD84/FCN1/FOXJ1/ZNF683/GATA3/CD86/SUSD4/SASH3/DUSP10/IL6/TBX21/FOXF1	3.59E-11	64
BP	GO:0070098	chemokine-mediated signaling pathway	XCL1/THPO/CXCL9/CXCL2/GPR17/CCL19/CCR4/CCL3L3/CXCR3/CXCR6/CCL23/CCRL2/CXCL11/CCR2/CXCL10/CCR7/CCL3/XCR1/ACKR1/XCL2/CCL5/CCR5/CCL26/CCL4/CCL18/SLIT3/CCL22/CCL24/CXCL13	3.62E-11	29
BP	GO:0002683	negative regulation of immune system process	ADTRP/XCL1/CD96/DRD2/TMEM178A/LTF/TNFRSF13B/NOD2/LILRB1/LAG3/MIR221/SPINK5/UBASH3A/PTPN22/ADORA1/SYT11/CTLA4/FCRL3/KIR2DL4/LILRB2/STAP1/PTPRC/CD300LF/HAVCR2/GPR18/SLAMF1/IL4I1/GBP1/NLRP6/FGR/PDCD1/LST1/PTPN6/CD160/PLA2G2D/GCSAM/PTGER4/IDO1/LAX1/FOXP3/HFE/SPN/TBC1D10C/SH2D1A/LRFN5/GPR55/CRTAM/NLRC5/CCR2/TGFB2/TNF/GPR68/SAMSN1/CD300A/IL7R/NCKAP1L/CCL3/HLA-DOB/SLAMF8/CD84/FOXJ1/TIGIT/CD86/SLA2/SUSD4…	3.85E-11	72
BP	GO:0050671	positive regulation of lymphocyte proliferation	XCL1/VCAM1/ZAP70/CLECL1/FCGR3A/IGF1/PTPN22/CD40LG/CCL19/FCRL3/LILRB2/CD28/PTPRC/HAVCR2/NFATC2/SLAMF1/IL18/IL1B/EPHB2/FOXP3/CD38/CD3E/CCR2/CD70/RASAL3/NCKAP1L/CORO1A/IL12RB1/CCL5/IL15/TNFSF13B/CD86/ZP4/SASH3/CARD11/IL6/CD6	4.17E-11	37
BP	GO:0098742	cell-cell adhesion via plasma-membrane adhesion molecules	CDH6/VCAM1/MPZ/IL1RN/NTNG2/MIR221/NEXN/CDH23/CADM1/CLDN11/CNTN6/PCDHA11/CLDN2/MAG/UNC5D/CNTN2/PCDHA10/HMCN1/ADGRL3/IGSF9/SDK2/TENM4/PTPRD/PCDHA7/GPC4/LRFN5/CRTAM/CDH17/SELE/PCDHA3/TGFB2/PCDH20/JAML/PCDHA13/ITGAL/PCDHB8/DSCAML1/PSG5/LRRC4C/AMIGO2/CADM3/PCDHA12/IGSF21/CD84/CRB1/PCDHB18P/CDH2/PCDHB9/MDGA1/PCDHAC1/SELL/SLITRK2/NECTIN4/EMB/CD6	4.74E-11	55
BP	GO:0050804	modulation of chemical synaptic transmission	CALB2/PTGS2/PRRT2/CHRNA5/DRD2/ATP1A2/NFATC4/ADCY8/NTNG2/PLPPR4/NLGN4X/LRRK2/ARC/BCHE/ADORA1/SYT11/GRIN1/NTF3/LILRB2/DRD1/GRM8/SLC4A8/CNTN2/LRFN2/GRIN2D/SCGN/NGF/P2RX1/IL1B/GRIA1/CACNG3/EPHB2/MAP1B/RASGRF1/KCNMB4/RIMS2/PTPRD/SLC1A1/CD38/NTRK1/DKK1/CHRNA6/CCR2/SLC1A3/TNF/HAP1/P2RY1/GRIK1/SLC6A1/LRRC4C/NPTX1/TNR/BRSK1/CA2/CPLX2/CACNG5/ADCY1/GRIN2A/CDH2/SLC7A11/MAP1A/ITPKA/SYT1/CHRNB4/ACHE/KCNJ10/CAC…	5.88E-11	72
BP	GO:1990868	response to chemokine	XCL1/THPO/CXCL9/CXCL2/GPR17/CCL19/CCR4/CCL3L3/CXCR3/CXCR6/CCL23/CCRL2/CXCL11/CCR2/CXCL10/CCR7/CCL3/XCR1/LOX/ACKR1/XCL2/CCL5/CCR5/CCL26/CCL4/CCL18/SLIT3/CCL22/CCL24/CXCL13	6.09E-11	30
BP	GO:1990869	cellular response to chemokine	XCL1/THPO/CXCL9/CXCL2/GPR17/CCL19/CCR4/CCL3L3/CXCR3/CXCR6/CCL23/CCRL2/CXCL11/CCR2/CXCL10/CCR7/CCL3/XCR1/LOX/ACKR1/XCL2/CCL5/CCR5/CCL26/CCL4/CCL18/SLIT3/CCL22/CCL24/CXCL13	6.09E-11	30
BP	GO:0032946	positive regulation of mononuclear cell proliferation	XCL1/VCAM1/ZAP70/CLECL1/FCGR3A/IGF1/PTPN22/CD40LG/CCL19/FCRL3/LILRB2/CD28/PTPRC/HAVCR2/NFATC2/SLAMF1/IL18/IL1B/EPHB2/FOXP3/CD38/CD3E/CCR2/CD70/RASAL3/NCKAP1L/CORO1A/IL12RB1/CCL5/IL15/TNFSF13B/CD86/ZP4/SASH3/CARD11/IL6/CD6	6.17E-11	37
BP	GO:0099177	regulation of trans-synaptic signaling	CALB2/PTGS2/PRRT2/CHRNA5/DRD2/ATP1A2/NFATC4/ADCY8/NTNG2/PLPPR4/NLGN4X/LRRK2/ARC/BCHE/ADORA1/SYT11/GRIN1/NTF3/LILRB2/DRD1/GRM8/SLC4A8/CNTN2/LRFN2/GRIN2D/SCGN/NGF/P2RX1/IL1B/GRIA1/CACNG3/EPHB2/MAP1B/RASGRF1/KCNMB4/RIMS2/PTPRD/SLC1A1/CD38/NTRK1/DKK1/CHRNA6/CCR2/SLC1A3/TNF/HAP1/P2RY1/GRIK1/SLC6A1/LRRC4C/NPTX1/TNR/BRSK1/CA2/CPLX2/CACNG5/ADCY1/GRIN2A/CDH2/SLC7A11/MAP1A/ITPKA/SYT1/CHRNB4/ACHE/KCNJ10/CAC…	6.22E-11	72
BP	GO:0006816	calcium ion transport	XCL1/PTGS2/GCK/DRD2/CXCL9/CRHR1/ATP1A2/LILRA5/ADCYAP1R1/GPM6A/LILRB1/PDE4B/CDH23/TRDN/SLN/HPCA/TRPC3/CACNA1I/STAC/CCL19/FCRL3/GRIN1/LILRB2/DRD1/PTPRC/CASQ1/MCHR1/BHLHA15/CLIC2/TRPA1/GRIN2D/BDKRB1/TRPV3/P2RX1/PTPN6/CACNG3/RRAD/CACNB4/CYSLTR1/CACNA2D4/P2RY6/GEM/STAC2/CHRNA4/SLC8A1/CACNA1G/CXCL11/PKDREJ/ACE/CACNB1/CXCL10/HAP1/LCK/CCR7/CCL3/XCR1/FASLG/HOMER2/CORO1A/CD84/CCL5/CACNG5/GRIN2A/CCR5/EGF/PK…	8.84E-11	71
BP	GO:0006874	cellular calcium ion homeostasis	CALB2/XCL1/DRD2/CXCL9/TMEM178A/ATP1A2/ADCYAP1R1/ADCY8/SAA1/GPR17/CDH23/TRDN/GPR65/TRPC3/ADORA1/CCL19/GRIN1/GPR20/DRD1/PTPRC/P2RY10/GPR18/CASQ1/MCHR1/CLIC2/CCR4/TRPA1/GRIN2D/SCGN/BDKRB1/TRPV3/P2RX1/CXCR3/PTPN6/GRIA1/BDKRB2/KCNK3/CXCR6/PTGER4/CCL23/CYSLTR1/P2RY6/CCRL2/CD38/GPR174/GPR55/SLC8A1/CXCL11/CCR2/KCTD17/CXCL10/HAP1/LCK/CCR7/P2RY1/FPR1/LPAR3/CCL3/XCR1/FASLG/CORO1A/CCL5/GRIN2A/CCR5/S1PR4/GPR1…	1.42E-10	74
BP	GO:0072503	cellular divalent inorganic cation homeostasis	CALB2/XCL1/DRD2/CXCL9/TMEM178A/ATP1A2/ADCYAP1R1/ADCY8/SAA1/GPR17/CDH23/TRDN/GPR65/TRPC3/ADORA1/CCL19/MT3/GRIN1/GPR20/DRD1/PTPRC/P2RY10/GPR18/CASQ1/MCHR1/CLIC2/CCR4/TRPA1/GRIN2D/SCGN/BDKRB1/TRPV3/P2RX1/CXCR3/PTPN6/GRIA1/BDKRB2/KCNK3/CXCR6/PTGER4/CCL23/CYSLTR1/P2RY6/SLC1A1/CCRL2/CD38/GPR174/GPR55/SLC8A1/MT1H/CXCL11/CCR2/KCTD17/CXCL10/SLC30A3/HAP1/LCK/CCR7/P2RY1/FPR1/LPAR3/CCL3/XCR1/FASLG/CORO1A/CCL…	1.47E-10	78
BP	GO:0070665	positive regulation of leukocyte proliferation	XCL1/VCAM1/ZAP70/CLECL1/FCGR3A/IGF1/PTPN22/CD40LG/CCL19/FCRL3/LILRB2/CD28/PTPRC/HAVCR2/NFATC2/SLAMF1/IL18/IL1B/EPHB2/FOXP3/CD38/CD3E/CCR2/CD70/RASAL3/NCKAP1L/CORO1A/IL12RB1/CCL5/IL15/TNFSF13B/CD86/ZP4/SASH3/CARD11/IL6/CD6/CSF2RB	3.24E-10	38
BP	GO:0046632	alpha-beta T cell differentiation	EOMES/FUT7/ZAP70/IFNG/CCL19/GPR18/BATF/IL18/RORC/PLA2G2D/PTGER4/FOXP3/RSAD2/SPN/PRDM1/IL27/NCKAP1L/LY9/SLAMF6/IL12RB1/TOX/LEF1/ZNF683/GATA3/BCL11B/CD86/SASH3/IL6/IRF1/TBX21/ITK	4.64E-10	31
BP	GO:0055074	calcium ion homeostasis	CALB2/XCL1/DRD2/CXCL9/TMEM178A/ATP1A2/ADCYAP1R1/ADCY8/SAA1/GPR17/CDH23/TRDN/GPR65/TRPC3/ADORA1/CCL19/GRIN1/GPR20/DRD1/PTPRC/P2RY10/GPR18/CASQ1/MCHR1/CLIC2/CCR4/TRPA1/GRIN2D/SCGN/BDKRB1/TRPV3/P2RX1/CXCR3/PTPN6/GRIA1/BDKRB2/KCNK3/CXCR6/PTGER4/CCL23/CYSLTR1/P2RY6/CCRL2/CD38/GPR174/GPR55/SLC8A1/CXCL11/CCR2/KCTD17/CXCL10/HAP1/LCK/CCR7/P2RY1/FPR1/LPAR3/CCL3/XCR1/FASLG/CORO1A/CCL5/GRIN2A/CCR5/S1PR4/GPR1…	4.91E-10	74
BP	GO:0032103	positive regulation of response to external stimulus	XCL1/PTGS2/GBP5/LILRA5/IFNG/CAMK1D/NOD2/LAG3/MIR221/CADM1/LRRK2/OASL/CD180/TASL/CCL19/KIR2DL4/NTF3/STAP1/CD28/HAVCR2/SLAMF1/NKG7/CCR4/LTA/IL18/IL1B/CD160/TNFSF14/VAV1/SCIMP/CPB2/PTGER4/IDO1/ZBP1/PDGFD/NCR3/SH2D1A/CRTAM/NLRC5/CCR2/RASGRP1/ACE/TNF/CLEC7A/CXCL10/C2CD4B/FFAR3/CCR7/NCKAP1L/CCL3/SLAMF6/TTBK1/AIM2/PLA2G7/PYHIN1/XCL2/CCL5/NTRK3/FGF18/FCN1/CCL26/ITGA2/TLR8/IL15/CCL4/MMP12/SUCNR1/IL6/CCL24…	1.68E-09	70
BP	GO:0002706	regulation of lymphocyte mediated immunity	XCL1/CD96/FUT7/NOD2/LILRB1/LAG3/CADM1/KIR2DL4/CD28/PTPRC/HAVCR2/SLAMF1/IL4I1/LTA/IL18/IL1B/PTPN6/CD160/VAV1/CD1E/FOXP3/NCR3/HFE/RSAD2/SH2D1A/CRTAM/CCR2/RASGRP1/TNF/IL7R/NCKAP1L/SLAMF6/IL12RB1/FOXJ1/GATA3/SUSD4/SASH3/IL6/TBX21	1.99E-09	39
BP	GO:0043368	positive T cell selection	ZAP70/DOCK2/CD3D/PTPRC/BATF/FOXP3/SPN/CD3E/THEMIS/CD3G/LY9/SLAMF6/IL12RB1/TOX/BCL11B/IL6/TBX21	2.10E-09	17
BP	GO:0019221	cytokine-mediated signaling pathway	XCL1/IL10RA/ECM1/THPO/CXCL9/LILRA5/IL12RB2/IFNG/LILRB1/IL1RN/CXCL2/GPR17/OASL/IL21R/LILRA6/CCL19/MT3/LILRB2/STAP1/PTPRC/CD300LF/CCR4/GFI1/LILRA1/CCL3L3/IL18/IL1B/CXCR3/PTPN6/BIRC3/PALM3/IFI27/LILRA4/CXCR6/ZBP1/CCL23/GREM2/IL2RB/SLC1A1/CCRL2/TNFSF18/CXCL11/NLRC5/CCR2/CD70/TNF/CXCL10/IL7R/CCR7/CCL3/XCR1/IL12RB1/ACKR1/AIM2/XCL2/TNFRSF18/CCL5/CCR5/IL1R2/CCL26/IL15/CCL4/TNFSF13B/IL2RG/CCL18/SLIT3/MMP1…	2.92E-09	74
BP	GO:0072676	lymphocyte migration	ADTRP/XCL1/ECM1/FUT7/ZAP70/SAA1/CCL19/CCL3L3/TNFSF14/GCSAM/CCL23/SPN/CRTAM/CXCL11/CCR2/MYO1G/CXCL10/ITGAL/CCR7/CCL3/XCL2/CCL5/ITGA4/CCL26/GATA3/CCL4/CCL18/CCL22/CCL24/TBX21/CXCL13	3.08E-09	31
BP	GO:0002377	immunoglobulin production	XCL1/IGLV2-14/IGKV3-20/IGLV3-1/IGLV3-21/IGLV7-46/IGLV2-11/MZB1/CD40LG/TRAV19/IGLV2-8/FCRL3/IGLV1-51/CD28/PTPRC/IGLV1-40/IGLV3-10/BATF/EPHB2/IGKV1-6/FOXP3/HLA-DQB2/IGKV1-16/IGLV3-19/TNF/HLA-DQA1/IGKV1-9/HLA-DOB/IGKV1-5/IGKC/IGLV1-47/TRAV14DV4/CD86/IGKV1-17/IGLV4-69/HLA-DOA/SASH3/HLA-DQA2/IL6/TRAV9-2/IGLV3-25/TBX21/IGKV3-15/IGLV2-23	3.46E-09	44
BP	GO:0019722	calcium-mediated signaling	NR5A2/VCAM1/ZAP70/ATP1A2/NFATC4/LMCD1/HPCA/LRRK2/IGF1/GRIN1/PTPRC/NFATC2/CASQ1/GBP1/BHLHA15/CLIC2/CCR4/GRIN2D/TRAT1/CXCR3/CXCR6/CCRL2/CD3E/TBC1D10C/SLC8A1/SELE/CCR2/TNF/CLEC7A/ADGRB2/CCR7/CCL3/XCR1/HOMER2/GRIN2A/CCR5/PLN/CCL4/P2RX5/SLA2/HTR2B/SAMD14	3.48E-09	42
BP	GO:0002703	regulation of leukocyte mediated immunity	XCL1/CD96/FUT7/NOD2/LILRB1/LAG3/CADM1/KIR2DL4/STAP1/CD28/PTPRC/HAVCR2/SLAMF1/IL4I1/FGR/LTA/IL18/IL1B/PTPN6/CD160/VAV1/CD1E/SCIMP/FOXP3/NCR3/HFE/RSAD2/SH2D1A/CRTAM/CCR2/RASGRP1/TNF/CLEC7A/CD300A/IL7R/NCKAP1L/SLAMF6/IL12RB1/CD84/FOXJ1/GATA3/SUSD4/SASH3/IL6/TBX21/FOXF1	4.29E-09	46
BP	GO:1903706	regulation of hemopoiesis	GPR171/THPO/TMEM178A/ZAP70/LTF/NFAM1/IFNG/RHOH/LILRB1/DCSTAMP/LAG3/MIR221/SPINK5/EGR3/GLI2/CCL19/CTLA4/FCRL3/EVI2B/LILRB2/CD28/PTPRC/IL4I1/CD2/IL18/PTPN6/TESPA1/FOXP3/GPR55/PRDM1/CRTAM/IL27/CCR2/RASGRP1/RAB7B/TNF/GPR68/CD27/IL7R/NCKAP1L/CCL3/LOX/IL12RB1/SLAMF8/FOXJ1/TOX/LEF1/ZNF683/GATA3/IKZF3/IL15/CD86/LIF/HLA-DOA/SASH3/DUSP10/CARD11/IRF1/CAMK4/TBX21/IL15RA	6.30E-09	61
BP	GO:0050808	synapse organization	DOCK10/IL10RA/NFASC/DRD2/NFATC4/GPM6A/NTNG2/NLGN4X/LINGO2/SRCIN1/LRRK2/ARC/LILRB2/DRD1/CNTN2/LRFN2/NTN1/SEMA3E/ST8SIA2/CAMKV/ADGRL3/IGSF9/ZDHHC15/NEFL/SLIT1/EPHB2/SDK2/MAP1B/INA/PPFIA2/CACNB4/PTPRD/SEZ6/SLC1A1/GPC4/SPOCK2/LRFN5/NTRK1/DKK1/PTPRO/DNM3/NRXN2/TNF/CACNB1/ABI3/ZNF365/NEGR1/ASIC2/SLC6A1/LRRC4C/NPTX1/AMIGO2/TNR/IGSF21/NTRK3/LRRN3/CDH2/PCDHB9/SLC7A11/MDGA1/ITPKA/SLITRK2/ACHE/LRRTM2/THBS2/…	7.14E-09	66
BP	GO:0032609	interferon-gamma production	XCL1/CD96/IRF8/IL12RB2/NOD2/LILRB1/PDE4B/PTPN22/HAVCR2/SLAMF1/NLRP6/CD2/LTA/IL18/IL1B/CD160/FOXP3/CD3E/CRTAM/IL27/CCR2/RASGRP1/TNF/CLEC7A/CCR7/SLAMF6/IL12RB1/GATA3/TLR8/SASH3	8.85E-09	30
BP	GO:0032649	regulation of interferon-gamma production	XCL1/CD96/IRF8/IL12RB2/NOD2/LILRB1/PDE4B/PTPN22/HAVCR2/SLAMF1/NLRP6/CD2/LTA/IL18/IL1B/CD160/FOXP3/CD3E/CRTAM/IL27/CCR2/RASGRP1/TNF/CLEC7A/CCR7/SLAMF6/IL12RB1/GATA3/TLR8/SASH3	8.85E-09	30
BP	GO:0019932	second-messenger-mediated signaling	ADCY2/NR5A2/VCAM1/ZAP70/ATP1A2/NFATC4/ADCYAP1R1/LMCD1/HPCA/LRRK2/IGF1/MAFA/PDE3A/GRIN1/PTPRC/NFATC2/CASQ1/GBP1/BHLHA15/CLIC2/CCR4/GUCY2D/GRIN2D/TRAT1/CXCR3/CXCR6/GUCY1A2/CCRL2/CD3E/TBC1D10C/SLC8A1/SELE/RAPGEF3/CCR2/TNF/CLEC7A/INSL3/ADGRB2/CCR7/FPR1/CCL3/XCR1/HOMER2/GUCY1B1/ADCY1/GRIN2A/CCR5/PLN/CCL4/P2RX5/SLA2/HTR2B/SAMD14	1.02E-08	53
BP	GO:0007409	axonogenesis	LAMA1/FOXD1/NFASC/BMP7/DRD2/TUBB3/RHOH/DPYSL5/NTNG2/PLPPR4/GBX2/UNC5A/NEXN/SEMA5B/CNTN6/GLI2/MT3/MAG/FEZ1/UNC5D/CDK5R2/CNTN2/NTN1/NKX6-1/SEMA3E/NGF/ATP8A2/IGSF9/NEFL/SLIT1/EPHB2/MAP1B/KIF5C/NTRK1/PTPRO/SEMA3C/APLP1/UNC5C/CHN1/FEZF2/EPHA8/NGFR/CHL1/KIF5A/LPAR3/DSCAML1/LRRC4C/NPTX1/GBX1/TNR/BRSK1/MCF2/NCAM1/ADCY1/CDH2/ITGA4/GATA3/BCL11B/NRXN3/MAP1A/NOG/FSTL4/SLITRK2/SLIT3/EMB/VAX1	2.10E-08	66
BP	GO:0050803	regulation of synapse structure or activity	IL10RA/DRD2/NFATC4/GPM6A/NTNG2/LINGO2/SRCIN1/LRRK2/ARC/LILRB2/LRFN2/NTN1/ST8SIA2/CAMKV/IGSF9/ZDHHC15/SLIT1/EPHB2/SLC17A7/PPFIA2/PTPRD/GPC4/LRFN5/NTRK1/DKK1/PTPRO/DNM3/TNF/ABI3/NEGR1/ASIC2/NPTX1/AMIGO2/NTRK3/LRRN3/CDH2/SLC7A11/MDGA1/ITPKA/SLITRK2/LRRTM2/THBS2	2.47E-08	42
BP	GO:0071674	mononuclear cell migration	ADTRP/XCL1/ECM1/FUT7/ZAP70/SAA1/CCL19/SLAMF1/CCL3L3/TNFSF14/GCSAM/PDGFD/CCL23/SPN/CRTAM/CXCL11/PTPRO/CCR2/TNF/MYO1G/CXCL10/JAML/ITGAL/CCR7/CCL3/SLAMF8/PLA2G7/XCL2/CCL5/CCR5/ITGA4/CCL26/GATA3/CCL4/CCL18/CCL22/IL6/CCL24/TBX21/CXCL13	2.61E-08	40
BP	GO:0002366	leukocyte activation involved in immune response	DOCK10/EOMES/IRF8/IFNG/LILRB1/DOCK2/CD180/CD40LG/CCL19/CD28/PTPRC/HAVCR2/SLAMF1/BATF/NKG7/FGR/IL18/PTPN6/RORC/PTGER4/FOXP3/SPN/TNFSF18/CDH17/IL27/CCR2/RASGRP1/CLEC7A/CD300A/ITGAL/NCKAP1L/CCL3/LY9/SLAMF6/CORO1A/IL12RB1/CD84/CPLX2/APBB1IP/LEF1/ZNF683/GATA3/CD86/PTGDR/SUCNR1/IL6/CHGA/POU2AF1/TBX21/FOXF1	2.88E-08	50
BP	GO:0051924	regulation of calcium ion transport	XCL1/PTGS2/DRD2/CXCL9/CRHR1/ATP1A2/LILRA5/ADCYAP1R1/LILRB1/PDE4B/TRDN/SLN/HPCA/TRPC3/STAC/FCRL3/GRIN1/LILRB2/DRD1/CASQ1/MCHR1/CLIC2/BDKRB1/TRPV3/P2RX1/PTPN6/RRAD/CACNB4/P2RY6/GEM/STAC2/SLC8A1/CXCL11/ACE/CACNB1/CXCL10/HAP1/CCL3/HOMER2/CORO1A/CD84/CCL5/EGF/PLN/CCL4/P2RX5	3.24E-08	46
BP	GO:0007411	axon guidance	LAMA1/FOXD1/NFASC/BMP7/TUBB3/RHOH/DPYSL5/GBX2/UNC5A/NEXN/SEMA5B/CNTN6/GLI2/FEZ1/UNC5D/CDK5R2/CNTN2/NTN1/SEMA3E/IGSF9/SLIT1/EPHB2/KIF5C/NTRK1/PTPRO/SEMA3C/UNC5C/CHN1/FEZF2/EPHA8/NGFR/CHL1/KIF5A/DSCAML1/GBX1/TNR/NCAM1/GATA3/BCL11B/NRXN3/NOG/SLIT3/EMB/VAX1	3.26E-08	44
BP	GO:0050807	regulation of synapse organization	IL10RA/DRD2/NFATC4/GPM6A/NTNG2/LINGO2/SRCIN1/LRRK2/ARC/LILRB2/LRFN2/NTN1/ST8SIA2/CAMKV/IGSF9/ZDHHC15/SLIT1/EPHB2/PPFIA2/PTPRD/GPC4/LRFN5/NTRK1/DKK1/PTPRO/DNM3/TNF/ABI3/NEGR1/ASIC2/NPTX1/AMIGO2/NTRK3/LRRN3/CDH2/SLC7A11/MDGA1/ITPKA/SLITRK2/LRRTM2/THBS2	3.30E-08	41
BP	GO:0070588	calcium ion transmembrane transport	XCL1/DRD2/CXCL9/CRHR1/ATP1A2/GPM6A/PDE4B/TRDN/SLN/HPCA/TRPC3/CACNA1I/STAC/CCL19/GRIN1/DRD1/PTPRC/CASQ1/BHLHA15/CLIC2/TRPA1/GRIN2D/BDKRB1/TRPV3/P2RX1/PTPN6/CACNG3/RRAD/CACNB4/CACNA2D4/P2RY6/GEM/STAC2/SLC8A1/CACNA1G/CXCL11/PKDREJ/CACNB1/CXCL10/HAP1/LCK/CCR7/CCL3/XCR1/FASLG/CORO1A/CACNG5/GRIN2A/CCR5/PKD2L1/PLN/HTR2B/CACNG4	3.56E-08	53
BP	GO:0097485	neuron projection guidance	LAMA1/FOXD1/NFASC/BMP7/TUBB3/RHOH/DPYSL5/GBX2/UNC5A/NEXN/SEMA5B/CNTN6/GLI2/FEZ1/UNC5D/CDK5R2/CNTN2/NTN1/SEMA3E/IGSF9/SLIT1/EPHB2/KIF5C/NTRK1/PTPRO/SEMA3C/UNC5C/CHN1/FEZF2/EPHA8/NGFR/CHL1/KIF5A/DSCAML1/GBX1/TNR/NCAM1/GATA3/BCL11B/NRXN3/NOG/SLIT3/EMB/VAX1	3.63E-08	44
BP	GO:0097530	granulocyte migration	XCL1/FUT7/EPX/CXCL9/RHOH/CAMK1D/NOD2/CXCL2/SAA1/PDE4B/CCL19/SLAMF1/CCL3L3/IL1B/VAV1/PTGER4/CCL23/CXCL11/TGFB2/CD300A/CXCL10/JAML/CCR7/NCKAP1L/CCL3/SLAMF8/XCL2/CCL5/CCL26/CCL4/CCL18/CCL22/CCL24/CXCL13	3.72E-08	34
BP	GO:0032496	response to lipopolysaccharide	PTGS2/IL10RA/IL18BP/CD96/ABCC8/VCAM1/THPO/CXCL9/IRF8/LTF/IL12RB2/NOD2/LILRB1/CXCL2/PDE4B/CD180/PTPN22/LILRB2/STAP1/HAVCR2/PCSK1/GFI1/BDKRB1/LTA/IL18/IL1B/PALM3/EPHB2/SCIMP/PTGER4/IDO1/FOXP3/CMPK2/CPS1/SELE/MAOB/CXCL11/ATP4B/ACE/TNF/TIMP4/CXCL10/CCR7/CCL3/FASLG/CCL5/CCR5/PTGIR/CD86/HPGD/DUSP10/IL6/CD6/CXCL13/CSF2RB	3.76E-08	55
BP	GO:0060326	cell chemotaxis	XCL1/VCAM1/CXCL9/CAMK1D/NOD2/BIN2/CXCL2/SAA1/PDE4B/EGR3/DOCK4/CCL19/STAP1/GPR18/SLAMF1/CCR4/MTUS1/CCL3L3/IL1B/CXCR3/TNFSF14/VAV1/CXCR6/PDGFD/CCL23/CCRL2/CXCL11/PTPRO/CCR2/TGFB2/CXCL10/JAML/CCR7/NCKAP1L/CCL3/XCR1/LOX/CORO1A/SLAMF8/PLA2G7/XCL2/CCL5/CCR5/FGF18/CCL26/LEF1/CCL4/CCL18/CCL22/IL6/CCL24/CHGA/CXCL13	3.84E-08	53
BP	GO:0032729	positive regulation of interferon-gamma production	IRF8/IL12RB2/LILRB1/PDE4B/PTPN22/HAVCR2/SLAMF1/CD2/LTA/IL18/IL1B/CD160/CD3E/CRTAM/IL27/CCR2/RASGRP1/TNF/CLEC7A/SLAMF6/IL12RB1/TLR8/SASH3	4.06E-08	23
BP	GO:0002263	cell activation involved in immune response	DOCK10/EOMES/IRF8/IFNG/LILRB1/DOCK2/CD180/CD40LG/CCL19/CD28/PTPRC/HAVCR2/SLAMF1/BATF/NKG7/FGR/IL18/PTPN6/RORC/PTGER4/FOXP3/SPN/TNFSF18/CDH17/IL27/CCR2/RASGRP1/CLEC7A/CD300A/ITGAL/NCKAP1L/CCL3/LY9/SLAMF6/CORO1A/IL12RB1/CD84/CPLX2/APBB1IP/LEF1/ZNF683/GATA3/CD86/PTGDR/SUCNR1/IL6/CHGA/POU2AF1/TBX21/FOXF1	4.25E-08	50
BP	GO:0050766	positive regulation of phagocytosis	IFNG/CAMK1D/NOD2/DOCK2/STAP1/TULP1/SIRPG/PTPRC/CD300LF/IL1B/IL2RB/C4A/TNF/CLEC7A/NCKAP1L/FCN1/RAB31/ITGA2/IL15/IL2RG/C4B/IL15RA	4.25E-08	22
BP	GO:0042742	defense response to bacterium	IGHV1-24/IGHV3-74/IGLC3/IGHV3-21/STATH/IGKV3-20/EPX/IRF8/GBP2/IGHV3-11/LTF/IGHG4/NOD2/SPINK5/SYT11/HAVCR2/IGHM/GBP4/NLRP6/IGHG3/FGR/LTA/GNLY/CD160/TRAV27/IGLC2/IGHG2/CFP/TRBC2/LYPD8/SPN/IGHV5-51/IGHA2/IGHG1/IGHV4-59/JCHAIN/IGHV4-31/IGHV3-30/IGLL5/TRBC1/TNF/IGHV4-34/PLAC8/IL7R/SLAMF8/IGKC/IGHV4-39/IGHV1-18/IGHA1/IGHV3-23/TRDC/ADAMTS5/IGHV3-33/IL6/CHGA/VGF/CXCL13/IGHD	5.04E-08	58
BP	GO:0002819	regulation of adaptive immune response	XCL1/FUT7/NOD2/LILRB1/CCL19/CD28/PTPRC/HAVCR2/SLAMF1/IL4I1/LTA/IL18/IL1B/PTPN6/CD160/EPHB2/CD1E/FOXP3/HFE/RSAD2/IL27/CCR2/SKAP1/TNF/CLEC7A/SAMSN1/IL7R/NCKAP1L/IL12RB1/FOXJ1/GATA3/TNFSF13B/SUSD4/SASH3/DUSP10/IL6/IRF1/TBX21	5.20E-08	38
BP	GO:0046634	regulation of alpha-beta T cell activation	XCL1/ZAP70/IFNG/LILRB1/PTPN22/CCL19/CD28/PTPRC/IL18/CD160/FOXP3/HFE/CD3E/PRDM1/CRTAM/IL27/CCR2/RASAL3/CD300A/NCKAP1L/IL12RB1/ZNF683/GATA3/CD86/SASH3/IRF1/TBX21	5.57E-08	27
BP	GO:0002699	positive regulation of immune effector process	XCL1/IFNG/NOD2/MZB1/LILRB1/LAG3/CADM1/PTPN22/CCL19/KIR2DL4/STAP1/CD28/PTPRC/SLAMF1/FGR/LTA/IL18/IL1B/PTPN6/CD160/EPHB2/VAV1/CD1E/SCIMP/FOXP3/NCR3/RSAD2/SH2D1A/CRTAM/CCR2/RASGRP1/TNF/CLEC7A/CD300A/FFAR3/SLAMF6/IL12RB1/CD84/FCN1/GATA3/CD86/SASH3/IL6/TBX21/FOXF1	6.01E-08	45
BP	GO:0030593	neutrophil chemotaxis	XCL1/CXCL9/CAMK1D/NOD2/CXCL2/SAA1/PDE4B/CCL19/CCL3L3/IL1B/VAV1/CCL23/CXCL11/TGFB2/CXCL10/JAML/CCR7/NCKAP1L/CCL3/XCL2/CCL5/CCL26/CCL4/CCL18/CCL22/CCL24/CXCL13	6.87E-08	27
BP	GO:1990266	neutrophil migration	XCL1/FUT7/CXCL9/RHOH/CAMK1D/NOD2/CXCL2/SAA1/PDE4B/CCL19/CCL3L3/IL1B/VAV1/CCL23/CXCL11/TGFB2/CXCL10/JAML/CCR7/NCKAP1L/CCL3/SLAMF8/XCL2/CCL5/CCL26/CCL4/CCL18/CCL22/CCL24/CXCL13	7.39E-08	30
BP	GO:0002704	negative regulation of leukocyte mediated immunity	XCL1/CD96/NOD2/LILRB1/KIR2DL4/PTPRC/HAVCR2/SLAMF1/IL4I1/PTPN6/FOXP3/HFE/CCR2/CD300A/IL7R/NCKAP1L/CD84/FOXJ1/SUSD4/TBX21/FOXF1	7.59E-08	21
BP	GO:0034765	regulation of ion transmembrane transport	XCL1/KCNJ11/SCN2B/ABCC8/DRD2/CXCL9/CRHR1/ATP1A2/IFNG/CLIC5/PDE4B/TRDN/SLN/HPCA/ARC/KCNMB1/CACNA1I/STAC/DRD1/FGF12/KCNH2/CASQ1/RGS7/CLIC2/HECW2/BDKRB1/KCNA2/P2RX1/PTPN6/CACNG3/KCNA3/EPHB2/RRAD/FXYD7/FXYD2/RASGRF1/CACNB4/CACNA2D4/P2RY6/GEM/CLIC3/STAC2/KCNMA1/SLC8A1/CACNA1G/CXCL11/CCR2/KCNF1/KCNC1/TNF/CACNB1/KCNV2/CXCL10/HAP1/SCN4B/KCNK13/ASIC2/CORO1A/SCN8A/CACNG5/KCNG4/KCNJ4/PLN/ANO9/MMP9/KCNJ10/CA…	8.15E-08	69
BP	GO:0002685	regulation of leukocyte migration	ADTRP/XCL1/ECM1/FUT7/RHOH/CAMK1D/NOD2/ADORA1/CCL19/STAP1/GPR18/SLAMF1/BDKRB1/MTUS1/CXCR3/TNFSF14/GCSAM/PTGER4/PDGFD/SPN/TNFSF18/SELE/CCR2/TNF/LYVE1/CD300A/CXCL10/CCR7/NCKAP1L/CCL3/SLAMF8/PLA2G7/XCL2/TNFRSF18/CCL5/ITGA4/ITGA2/CCL4/IL6/CCL24/CXCL13	1.04E-07	41
BP	GO:0001906	cell killing	XCL1/LTF/IFNG/LILRB1/LAG3/CADM1/FCGR3A/KIR2DL4/STAP1/PTPRC/HAVCR2/NLRP6/NKG7/FCGR1A/GNLY/IL18/PTPN6/CD160/VAV1/CD1E/CD5L/NCR3/IGHG1/SH2D1A/CRTAM/PRF1/RASGRP1/CLEC7A/IL7R/NCKAP1L/MUC7/SLAMF6/CORO1A/IL12RB1/GZMB/ULBP1/CHGA	1.08E-07	37
BP	GO:0031349	positive regulation of defense response	PTGS2/GBP5/LILRA5/IFNG/NOD2/LAG3/CADM1/LRRK2/TASL/KIR2DL4/STAP1/CD28/HAVCR2/NKG7/LTA/IL18/IL1B/CD160/VAV1/PTGER4/IDO1/ZBP1/NCR3/SH2D1A/CRTAM/NLRC5/CCR2/RASGRP1/ACE/TNF/CLEC7A/C2CD4B/FFAR3/CCR7/CCL3/SLAMF6/TTBK1/AIM2/PLA2G7/PYHIN1/CCL5/FCN1/ITGA2/TLR8/IL15/MMP12/SUCNR1/IL6/CCL24	1.13E-07	49
BP	GO:0002237	response to molecule of bacterial origin	PTGS2/IL10RA/IL18BP/CD96/ABCC8/VCAM1/THPO/CXCL9/IRF8/LTF/IL12RB2/NOD2/LILRB1/CXCL2/PDE4B/CD180/PTPN22/LILRB2/STAP1/HAVCR2/PCSK1/GFI1/BDKRB1/LTA/IL18/IL1B/PALM3/EPHB2/SCIMP/PTGER4/IDO1/FOXP3/CMPK2/CPS1/SELE/MAOB/CXCL11/ATP4B/ACE/TNF/TIMP4/CXCL10/CCR7/CCL3/FASLG/CCL5/CCR5/PTGIR/CD86/C4B/HPGD/DUSP10/IL6/CD6/CXCL13/CSF2RB	1.16E-07	56
BP	GO:0001909	leukocyte mediated cytotoxicity	XCL1/LILRB1/LAG3/CADM1/FCGR3A/KIR2DL4/STAP1/PTPRC/HAVCR2/NLRP6/NKG7/FCGR1A/IL18/PTPN6/CD160/VAV1/CD1E/NCR3/IGHG1/SH2D1A/CRTAM/PRF1/RASGRP1/IL7R/NCKAP1L/SLAMF6/CORO1A/IL12RB1/GZMB/ULBP1	1.25E-07	30
BP	GO:0035710	CD4-positive, alpha-beta T cell activation	XCL1/FUT7/IFNG/CCL19/BATF/NKG7/IL18/CD160/RORC/PLA2G2D/PTGER4/FOXP3/RSAD2/SPN/IL27/NCKAP1L/LY9/SLAMF6/IL12RB1/TOX/LEF1/GATA3/CD86/SASH3/IL6/TBX21	1.25E-07	26
BP	GO:0010959	regulation of metal ion transport	XCL1/PTGS2/GCK/SCN2B/ABCC8/DRD2/CXCL9/CRHR1/ATP1A2/LILRA5/ADCYAP1R1/IFNG/LILRB1/PDE4B/TRDN/SLN/HPCA/KCNMB1/TRPC3/ADORA1/STAC/FCRL3/GRIN1/LILRB2/DRD1/FGF12/KCNH2/CASQ1/MCHR1/RGS7/CLIC2/HECW2/BDKRB1/TRPV3/P2RX1/PTPN6/RRAD/FXYD7/FXYD2/CACNB4/P2RY6/GEM/HFE/STAC2/SLC8A1/CXCL11/KCNC1/ACE/CACNB1/CXCL10/HAP1/SCN4B/CCL3/HOMER2/CORO1A/CD84/CCL5/EGF/PLN/CCL4/P2RX5	1.28E-07	61
BP	GO:0043367	CD4-positive, alpha-beta T cell differentiation	FUT7/IFNG/CCL19/BATF/IL18/RORC/PLA2G2D/PTGER4/FOXP3/RSAD2/SPN/IL27/NCKAP1L/LY9/SLAMF6/IL12RB1/TOX/LEF1/GATA3/CD86/SASH3/IL6/TBX21	1.35E-07	23
BP	GO:0097529	myeloid leukocyte migration	XCL1/FUT7/EPX/CXCL9/RHOH/CAMK1D/NOD2/CXCL2/SAA1/PDE4B/CCL19/STAP1/SLAMF1/MTUS1/CCL3L3/IL1B/VAV1/PTGER4/PDGFD/CCL23/CXCL11/PTPRO/CCR2/TGFB2/CD300A/CXCL10/JAML/CCR7/NCKAP1L/CCL3/SLAMF8/PLA2G7/XCL2/CCL5/CCL26/CCL4/CCL18/CCL22/IL6/CCL24/CHGA/CXCL13	1.36E-07	42
BP	GO:0043270	positive regulation of ion transport	XCL1/ABCC8/DRD2/CXCL9/LILRA5/ADCYAP1R1/IFNG/TRDN/ARC/KCNMB1/TRPC3/ADORA1/STAC/GRIN1/DRD1/FGF12/RAB3B/KCNH2/CASQ1/MCHR1/RGS7/PTGES/BDKRB1/TRPV3/P2RX1/IL1B/CACNG3/EPHB2/FXYD2/P2RY6/PLA2R1/STAC2/CXCL11/CCR2/KCNC1/CXCL10/HAP1/SCN4B/P2RY1/CCL3/SLC38A3/SLC6A1/CCL5/CCL4/P2RX5/SYT1/CACNG4	1.36E-07	47
BP	GO:0060402	calcium ion transport into cytosol	XCL1/DRD2/CXCL9/ATP1A2/ADCYAP1R1/TRDN/TRPC3/CCL19/GRIN1/DRD1/PTPRC/CASQ1/CLIC2/TRPA1/GRIN2D/BDKRB1/TRPV3/P2RX1/PTPN6/P2RY6/SLC8A1/CXCL11/CXCL10/HAP1/LCK/CCR7/CCL3/XCR1/FASLG/CORO1A/GRIN2A/CCR5/PLN/P2RX5/HTR2B	1.43E-07	35
BP	GO:0007416	synapse assembly	DRD2/GPM6A/NTNG2/NLGN4X/LINGO2/DRD1/NTN1/ST8SIA2/ADGRL3/SLIT1/EPHB2/SDK2/MAP1B/PTPRD/GPC4/SPOCK2/LRFN5/NTRK1/DKK1/DNM3/NRXN2/ABI3/NEGR1/ASIC2/NPTX1/AMIGO2/NTRK3/LRRN3/CDH2/PCDHB9/MDGA1/SLITRK2/ACHE/LRRTM2/THBS2/LGI2	1.63E-07	36
BP	GO:0002698	negative regulation of immune effector process	XCL1/CD96/NOD2/LILRB1/SPINK5/FCRL3/KIR2DL4/PTPRC/HAVCR2/SLAMF1/IL4I1/PTPN6/FOXP3/HFE/CCR2/TGFB2/TNF/CD300A/IL7R/NCKAP1L/SLAMF8/CD84/FOXJ1/SUSD4/DUSP10/TBX21/FOXF1	2.20E-07	27
BP	GO:0061564	axon development	LAMA1/FOXD1/NFASC/BMP7/DRD2/TUBB3/RHOH/DPYSL5/NTNG2/PLPPR4/GBX2/MIR221/UNC5A/NEXN/SEMA5B/CNTN6/GLI2/MT3/MAG/FEZ1/UNC5D/CDK5R2/CNTN2/NTN1/NKX6-1/SEMA3E/NGF/ATP8A2/IGSF9/NEFL/SLIT1/EPHB2/MAP1B/KIF5C/NTRK1/PTPRO/SEMA3C/APLP1/UNC5C/CHN1/FEZF2/EPHA8/TSPAN2/NGFR/CHL1/KIF5A/LPAR3/DSCAML1/LRRC4C/NPTX1/GBX1/TNR/BRSK1/MCF2/NCAM1/ADCY1/CDH2/ITGA4/GATA3/BCL11B/NRXN3/MAP1A/NOG/FSTL4/SLITRK2/SLIT3/EMB/VAX1	2.27E-07	68
BP	GO:0050764	regulation of phagocytosis	IFNG/CAMK1D/NOD2/DOCK2/SYT11/STAP1/TULP1/SIRPG/PTPRC/CD300LF/FGR/IL1B/IL2RB/C4A/TNF/CLEC7A/CD300A/NCKAP1L/FCN1/RAB31/ITGA2/IL15/IL2RG/C4B/IL15RA	2.87E-07	25
BP	GO:0009581	detection of external stimulus	GNGT1/GNGT2/SEMA5B/ABCA4/GPR88/TRPC3/ADORA1/TULP1/CNGB1/GUCY2D/TRPA1/ATP8A2/COL11A1/CACNA2D4/NTRK1/NR2E3/PKDREJ/TNF/NGFR/SAG/ASIC2/ELOVL4/RP1/CRB1/CDH2/PKD2L1/ITGA2/CABP4/PIEZO2/FOXF1	2.91E-07	30
BP	GO:0002705	positive regulation of leukocyte mediated immunity	XCL1/NOD2/LAG3/CADM1/KIR2DL4/STAP1/CD28/PTPRC/SLAMF1/LTA/IL18/IL1B/CD160/VAV1/CD1E/SCIMP/FOXP3/NCR3/RSAD2/SH2D1A/CRTAM/RASGRP1/TNF/CLEC7A/SLAMF6/IL12RB1/GATA3/SASH3/IL6/TBX21	4.13E-07	30
BP	GO:0097553	calcium ion transmembrane import into cytosol	XCL1/DRD2/CXCL9/ATP1A2/TRDN/CCL19/GRIN1/DRD1/PTPRC/CASQ1/CLIC2/TRPA1/GRIN2D/BDKRB1/TRPV3/P2RX1/PTPN6/P2RY6/SLC8A1/CXCL11/CXCL10/HAP1/LCK/CCR7/CCL3/XCR1/FASLG/CORO1A/GRIN2A/CCR5/PLN/HTR2B	4.29E-07	32
BP	GO:0009582	detection of abiotic stimulus	GNGT1/GNGT2/SEMA5B/ABCA4/GPR88/TRPC3/ADORA1/TULP1/CNGB1/GUCY2D/TRPA1/ATP8A2/COL11A1/CACNA2D4/NTRK1/NR2E3/PKDREJ/TNF/NGFR/SAG/ASIC2/ELOVL4/RP1/CRB1/CDH2/PKD2L1/ITGA2/CABP4/PIEZO2/TAC1	4.86E-07	30
BP	GO:0002708	positive regulation of lymphocyte mediated immunity	XCL1/NOD2/LAG3/CADM1/KIR2DL4/CD28/PTPRC/SLAMF1/LTA/IL18/IL1B/CD160/VAV1/CD1E/FOXP3/NCR3/RSAD2/SH2D1A/CRTAM/RASGRP1/TNF/SLAMF6/IL12RB1/GATA3/SASH3/IL6/TBX21	5.70E-07	27
BP	GO:0050890	cognition	PTGS2/ABCC8/HOXA1/DRD2/ATP1A2/NFATC4/ADCY8/NLGN4X/ARC/BCHE/GPR88/ADORA1/SYT11/GRIN1/NTF3/LILRB2/DRD1/TIFAB/CNTN2/NGF/GRIA1/EPHB2/RASGRF1/GABRA5/SLC1A1/CHRNA4/MFSD2A/RAPGEF3/NTRK1/DKK1/BRINP1/NRXN2/TNF/CHL1/SLC6A1/TTBK1/TNR/BRSK1/CNTNAP2/NDRG4/ADCY1/GRIN2A/MGAT3/SLC7A11/NRXN3/KCNK2/MAP1A/JAKMIP1/CAMK4	6.68E-07	49
BP	GO:0031295	T cell costimulation	ICOS/CD40LG/CCL19/LILRB2/CD28/PTPN6/CD160/TNFSF14/VAV1/CD3E/LCK/CCR7/CD5/TNFSF13B/CD86/CARD11	7.20E-07	16
BP	GO:0032623	interleukin-2 production	XCL1/NOD2/PDE4B/LAG3/CD28/PTPRC/HAVCR2/GBP1/IL1B/FOXP3/CD3E/CCR2/CLEC7A/HOMER2/GATA3/CD86/SASH3/CARD11/TBX21	7.50E-07	19
BP	GO:0032663	regulation of interleukin-2 production	XCL1/NOD2/PDE4B/LAG3/CD28/PTPRC/HAVCR2/GBP1/IL1B/FOXP3/CD3E/CCR2/CLEC7A/HOMER2/GATA3/CD86/SASH3/CARD11/TBX21	7.50E-07	19
BP	GO:0007157	heterophilic cell-cell adhesion via plasma membrane cell adhesion molecules	VCAM1/CADM1/HMCN1/TENM4/PTPRD/CRTAM/SELE/JAML/ITGAL/PSG5/AMIGO2/CADM3/IGSF21/CRB1/CDH2/NECTIN4/CD6	7.75E-07	17
BP	GO:0002695	negative regulation of leukocyte activation	XCL1/TNFRSF13B/LILRB1/LAG3/PTPN22/SYT11/CTLA4/LILRB2/PTPRC/CD300LF/HAVCR2/IL4I1/FGR/LST1/PTPN6/PLA2G2D/IDO1/LAX1/FOXP3/HFE/SPN/TBC1D10C/LRFN5/CRTAM/CCR2/SAMSN1/CD300A/NCKAP1L/CD84/FOXJ1/TIGIT/CD86/IRF1/TBX21/CST7/FOXF1	9.97E-07	36
BP	GO:0071621	granulocyte chemotaxis	XCL1/CXCL9/CAMK1D/NOD2/CXCL2/SAA1/PDE4B/CCL19/SLAMF1/CCL3L3/IL1B/VAV1/CCL23/CXCL11/TGFB2/CXCL10/JAML/CCR7/NCKAP1L/CCL3/XCL2/CCL5/CCL26/CCL4/CCL18/CCL22/CCL24/CXCL13	1.02E-06	28
BP	GO:0051209	release of sequestered calcium ion into cytosol	XCL1/DRD2/CXCL9/ATP1A2/TRDN/CCL19/DRD1/PTPRC/CASQ1/CLIC2/TRPA1/BDKRB1/PTPN6/P2RY6/SLC8A1/CXCL11/CXCL10/HAP1/LCK/CCR7/CCL3/XCR1/FASLG/CORO1A/CCR5/PLN/HTR2B	1.15E-06	27
BP	GO:0033077	T cell differentiation in thymus	ZAP70/DOCK2/CD3D/EGR3/GLI2/CD28/PTPRC/IL1B/TESPA1/FOXP3/CD3E/RASGRP1/CD3G/IL7R/CCR7/FOXJ1/TOX/GATA3/BCL11B/CARD11/CAMK4	1.22E-06	21
BP	GO:0051960	regulation of nervous system development	BMP7/ABCC8/DRD2/HES7/SORL1/NFATC4/IFNG/HES2/HES5/GBX2/MIR221/SEMA5B/LINGO2/GPR37L1/ASCL2/MT3/MAG/NTN1/NKX6-1/SEMA3E/ST8SIA2/LTA/NGF/IL1B/NEFL/SLIT1/EPHB2/MAP1B/TENM4/ITGAX/PTPRD/NTRK1/DKK1/SEMA3C/BRINP1/ACE/TNF/FEZF2/HAP1/ZNF365/LPAR3/ASIC2/HOXB3/TTBK1/AMIGO2/GBX1/TNR/MCF2/NTRK3/LRRN3/ITPKA/LIF/NOG/FSTL4/SLITRK2/OLIG2/DUSP10/IL6/LRRTM2/THBS2/CST7/VAX1	1.26E-06	62
BP	GO:0051283	negative regulation of sequestering of calcium ion	XCL1/DRD2/CXCL9/ATP1A2/TRDN/CCL19/DRD1/PTPRC/CASQ1/CLIC2/TRPA1/BDKRB1/PTPN6/P2RY6/SLC8A1/CXCL11/CXCL10/HAP1/LCK/CCR7/CCL3/XCR1/FASLG/CORO1A/CCR5/PLN/HTR2B	1.35E-06	27
BP	GO:0045621	positive regulation of lymphocyte differentiation	ZAP70/IFNG/RHOH/EGR3/GLI2/CCL19/LILRB2/PTPRC/IL4I1/IL18/TESPA1/FOXP3/RASGRP1/CD27/IL7R/NCKAP1L/IL12RB1/TOX/LEF1/GATA3/IL15/CD86/SASH3/DUSP10/IL15RA	1.36E-06	25
BP	GO:0031294	lymphocyte costimulation	ICOS/CD40LG/CCL19/LILRB2/CD28/PTPN6/CD160/TNFSF14/VAV1/CD3E/LCK/CCR7/CD5/TNFSF13B/CD86/CARD11	1.36E-06	16
BP	GO:0045061	thymic T cell selection	ZAP70/DOCK2/CD3D/CD28/PTPRC/CD3E/CD3G/CCR7/TOX/GATA3/CARD11	1.71E-06	11
BP	GO:0050727	regulation of inflammatory response	XCL1/PTGS2/FUT7/LILRA5/IFNG/NOD2/SAA1/MIR221/LRRK2/IGF1/ADORA1/GGT1/SYT11/STAP1/CD28/PTPRC/NLRP6/PTGES/NKG7/FGR/LTA/IL18/IL1B/MEFV/BIRC3/PLA2G2D/PTGER4/IDO1/ZBP1/FOXP3/LRFN5/CASP5/SELE/CCR2/ACE/TNF/C2CD4B/NCF1/FFAR3/CCR7/CCL3/SIGLEC10/TTBK1/SLAMF8/PLA2G7/CCL5/ITGA2/GATA3/MIR30C2/IL15/MMP9/DUSP10/SUCNR1/IL6/CCL24/CST7/FOXF1	1.73E-06	57
BP	GO:0051282	regulation of sequestering of calcium ion	XCL1/DRD2/CXCL9/ATP1A2/TRDN/CCL19/DRD1/PTPRC/CASQ1/CLIC2/TRPA1/BDKRB1/PTPN6/P2RY6/SLC8A1/CXCL11/CXCL10/HAP1/LCK/CCR7/CCL3/XCR1/FASLG/CORO1A/CCR5/PLN/HTR2B	1.87E-06	27
BP	GO:0060401	cytosolic calcium ion transport	XCL1/DRD2/CXCL9/ATP1A2/ADCYAP1R1/TRDN/TRPC3/CCL19/GRIN1/DRD1/PTPRC/CASQ1/CLIC2/TRPA1/GRIN2D/BDKRB1/TRPV3/P2RX1/PTPN6/P2RY6/SLC8A1/CXCL11/CXCL10/HAP1/LCK/CCR7/CCL3/XCR1/FASLG/CORO1A/GRIN2A/CCR5/PLN/P2RX5/HTR2B	1.98E-06	35
BP	GO:0002822	regulation of adaptive immune response based on somatic recombination of immune receptors built from immunoglobulin superfamily domains	XCL1/FUT7/NOD2/LILRB1/CCL19/CD28/PTPRC/HAVCR2/SLAMF1/IL4I1/LTA/IL18/IL1B/PTPN6/EPHB2/CD1E/FOXP3/HFE/RSAD2/IL27/CCR2/TNF/CLEC7A/IL7R/NCKAP1L/IL12RB1/FOXJ1/GATA3/TNFSF13B/SUSD4/SASH3/IL6/TBX21	1.98E-06	33
BP	GO:0030595	leukocyte chemotaxis	XCL1/CXCL9/CAMK1D/NOD2/CXCL2/SAA1/PDE4B/CCL19/STAP1/GPR18/SLAMF1/MTUS1/CCL3L3/IL1B/TNFSF14/VAV1/CCL23/CXCL11/PTPRO/CCR2/TGFB2/CXCL10/JAML/CCR7/NCKAP1L/CCL3/CORO1A/SLAMF8/PLA2G7/XCL2/CCL5/CCR5/CCL26/CCL4/CCL18/CCL22/IL6/CCL24/CHGA/CXCL13	2.48E-06	40
BP	GO:0002707	negative regulation of lymphocyte mediated immunity	XCL1/CD96/NOD2/LILRB1/KIR2DL4/PTPRC/HAVCR2/SLAMF1/IL4I1/PTPN6/FOXP3/HFE/IL7R/NCKAP1L/FOXJ1/SUSD4/TBX21	2.48E-06	17
BP	GO:0002228	natural killer cell mediated immunity	CD96/LILRB1/LAG3/CADM1/FCGR3A/KIR2DL4/HAVCR2/NKG7/IL18/PTPN6/CD160/VAV1/NCR3/SH2D1A/CRTAM/RASGRP1/SLAMF6/CORO1A/GZMB/ULBP1	2.83E-06	20
BP	GO:0050852	T cell receptor signaling pathway	ZAP70/PDE4B/LCP2/UBASH3A/PTPN22/CTLA4/CD28/PTPRC/GBP1/CD247/TRAT1/PTPN6/TESPA1/CD160/CD8A/FOXP3/THEMIS/SH2D1A/SKAP1/CD300A/LCK/CCR7/GATA3/CD8B/SLA2/CARD11/ITK	3.04E-06	27
BP	GO:0002456	T cell mediated immunity	XCL1/FUT7/NOD2/LILRB1/PTPRC/SLAMF1/IL4I1/IL18/IL1B/CD1E/CD8A/FOXP3/HFE/RSAD2/PRF1/CCR2/CD70/MYO1G/IL7R/NCKAP1L/IL12RB1/GATA3/SASH3/IL6/TBX21	3.30E-06	25
BP	GO:0051208	sequestering of calcium ion	XCL1/DRD2/CXCL9/ATP1A2/TRDN/CCL19/DRD1/PTPRC/CASQ1/CLIC2/TRPA1/BDKRB1/PTPN6/P2RY6/SLC8A1/CXCL11/CXCL10/HAP1/LCK/CCR7/CCL3/XCR1/FASLG/CORO1A/CCR5/PLN/HTR2B	3.56E-06	27
BP	GO:0001505	regulation of neurotransmitter levels	PRRT2/CHRNA5/GAD1/DRD2/ATP1A2/MOXD1/LRRK2/BCHE/SYT11/PRIMA1/SLC6A3/DRD1/RAB3B/SLC4A8/P2RX1/SLC6A13/KCNMB4/RIMS2/MAOB/CHRNA6/SYT5/SLC1A3/NRXN2/P2RY1/SLC6A1/BRSK1/SLC1A2/CPLX2/ADCY1/SYT2/DOC2B/SYT1/CHRNB4/ACHE/KCNJ10/ITGB3/SYP	3.86E-06	37
BP	GO:0051966	regulation of synaptic transmission, glutamatergic	PTGS2/DRD2/ATP1A2/PLPPR4/LRRK2/ADORA1/DRD1/GRM8/CACNG3/NTRK1/DKK1/CCR2/TNF/GRIK1/TNR/CACNG5/CDH2/SYT1/CACNG4	4.22E-06	19
BP	GO:0050777	negative regulation of immune response	XCL1/CD96/DRD2/NOD2/LILRB1/SPINK5/CTLA4/KIR2DL4/PTPRC/HAVCR2/SLAMF1/IL4I1/NLRP6/FGR/PDCD1/PTPN6/CD160/FOXP3/HFE/NLRC5/CCR2/SAMSN1/CD300A/IL7R/NCKAP1L/SLAMF8/CD84/FOXJ1/SUSD4/MMP12/DUSP10/TBX21/FOXF1	4.34E-06	33
BP	GO:0048247	lymphocyte chemotaxis	XCL1/SAA1/CCL19/CCL3L3/TNFSF14/CCL23/CXCL11/CCR2/CXCL10/CCL3/XCL2/CCL5/CCL26/CCL4/CCL18/CCL22/CCL24/CXCL13	4.93E-06	18
BP	GO:0010721	negative regulation of cell development	BMP7/ABCC8/LTF/SORL1/NFATC4/LILRB1/HES5/SEMA5B/GPR37L1/IGF1/ASCL2/MT3/MAG/GBP1/NTN1/NKX6-1/SEMA3E/IL1B/SLIT1/EPHB2/PAEP/SEMA3C/BRINP1/TNF/TNR/MCF2/NTRK3/NOG/FSTL4/BCL11A/DUSP10/IL6/VAX1	5.62E-06	33
BP	GO:0002367	cytokine production involved in immune response	XCL1/CD96/NOD2/LILRB1/KIR2DL4/SLAMF1/IL18/IL1B/CD160/SLAMF9/SCIMP/FOXP3/HFE/RSAD2/CCR2/TGFB2/TNF/CLEC7A/FFAR3/GATA3/SASH3/IL6/TBX21	5.68E-06	23
BP	GO:0031341	regulation of cell killing	XCL1/IFNG/LILRB1/LAG3/CADM1/KIR2DL4/STAP1/PTPRC/HAVCR2/CD160/VAV1/CD1E/CD5L/NCR3/SH2D1A/CRTAM/PRF1/RASGRP1/CLEC7A/IL7R/NCKAP1L/SLAMF6/IL12RB1	5.68E-06	23
BP	GO:0031343	positive regulation of cell killing	XCL1/IFNG/LAG3/CADM1/STAP1/PTPRC/CD160/VAV1/CD1E/CD5L/NCR3/SH2D1A/CRTAM/PRF1/RASGRP1/CLEC7A/SLAMF6/IL12RB1	6.22E-06	18
BP	GO:0034341	response to interferon-gamma	XCL1/GBP5/IRF8/GBP2/IFNG/UBD/AQP4/CCL19/GBP4/GBP1/CCL3L3/MEFV/CIITA/CCL23/NLRC5/RAB7B/TNF/CCL3/FASLG/IL12RB1/XCL2/CCL5/CCL26/CCL4/CCL18/CCL22/IRF1/CCL24	6.38E-06	28
BP	GO:0010975	regulation of neuron projection development	BMP7/NFATC4/CAMK1D/NTNG2/MIR221/SEMA5B/SRCIN1/LRRK2/ARC/SDC2/MT3/MAG/FEZ1/TNIK/INPP5J/MIR219A1/CNTN2/NTN1/SEMA3E/GFI1/HECW2/NGF/ATP8A2/ZDHHC15/NEFL/SLIT1/EPHB2/MAP1B/PACSIN1/PPFIA2/PTPRD/SEZ6/CD38/PRRX1/MFSD2A/NTRK1/DKK1/PTPRO/SEMA3C/DNM3/CHN1/ABI3/ROR1/ZNF365/NEGR1/LPAR3/TRIM67/LRRC4C/TNR/BRSK1/NDRG4/MCF2/NTRK3/CDH2/TOX/GATA3/ITPKA/FSTL4/BCL11A	6.38E-06	59
BP	GO:0042267	natural killer cell mediated cytotoxicity	LILRB1/LAG3/CADM1/FCGR3A/KIR2DL4/HAVCR2/NKG7/IL18/PTPN6/CD160/VAV1/NCR3/SH2D1A/CRTAM/RASGRP1/SLAMF6/CORO1A/GZMB/ULBP1	6.50E-06	19
BP	GO:1902107	positive regulation of leukocyte differentiation	ZAP70/IFNG/RHOH/DCSTAMP/EGR3/GLI2/CCL19/EVI2B/LILRB2/PTPRC/IL4I1/IL18/TESPA1/FOXP3/RASGRP1/TNF/GPR68/CD27/IL7R/NCKAP1L/IL12RB1/TOX/LEF1/GATA3/IL15/CD86/LIF/SASH3/DUSP10/IL15RA	6.67E-06	30
BP	GO:1903708	positive regulation of hemopoiesis	ZAP70/IFNG/RHOH/DCSTAMP/EGR3/GLI2/CCL19/EVI2B/LILRB2/PTPRC/IL4I1/IL18/TESPA1/FOXP3/RASGRP1/TNF/GPR68/CD27/IL7R/NCKAP1L/IL12RB1/TOX/LEF1/GATA3/IL15/CD86/LIF/SASH3/DUSP10/IL15RA	6.67E-06	30
BP	GO:0002820	negative regulation of adaptive immune response	XCL1/NOD2/LILRB1/PTPRC/HAVCR2/SLAMF1/IL4I1/PTPN6/CD160/FOXP3/HFE/SAMSN1/IL7R/NCKAP1L/FOXJ1/SUSD4/TBX21	6.96E-06	17
BP	GO:0035249	synaptic transmission, glutamatergic	PTGS2/DRD2/ATP1A2/PLPPR4/LRRK2/ADORA1/DRD1/GRM8/GRIN2D/P2RX1/CACNG3/SLC17A7/NTRK1/DKK1/CCR2/TNF/GRIK1/TNR/CACNG5/CDH2/SYT1/CACNG4	7.15E-06	22
BP	GO:0045582	positive regulation of T cell differentiation	ZAP70/IFNG/RHOH/EGR3/GLI2/CCL19/LILRB2/PTPRC/IL4I1/IL18/TESPA1/FOXP3/RASGRP1/CD27/IL7R/NCKAP1L/IL12RB1/LEF1/GATA3/CD86/SASH3/DUSP10	7.15E-06	22
BP	GO:0002285	lymphocyte activation involved in immune response	DOCK10/EOMES/IRF8/IFNG/LILRB1/CD180/CD40LG/CCL19/CD28/PTPRC/HAVCR2/BATF/NKG7/IL18/RORC/PTGER4/FOXP3/SPN/TNFSF18/CDH17/IL27/ITGAL/NCKAP1L/LY9/SLAMF6/CORO1A/IL12RB1/APBB1IP/LEF1/ZNF683/GATA3/CD86/IL6/POU2AF1/TBX21	7.18E-06	35
BP	GO:0050854	regulation of antigen receptor-mediated signaling pathway	NFAM1/UBASH3A/PTPN22/FCRL3/STAP1/PTPRC/GBP1/TRAT1/PTPN6/TESPA1/CD160/GCSAM/SH2D1A/CD300A/LCK/CCR7/SLA2/CARD11	7.55E-06	18
BP	GO:0150077	regulation of neuroinflammatory response	PTGS2/LRRK2/IGF1/SYT11/STAP1/PTPRC/IL18/IL1B/TNF/CCL3/TTBK1/MMP9/IL6/CST7	7.64E-06	14
BP	GO:0002700	regulation of production of molecular mediator of immune response	XCL1/CD96/NOD2/MZB1/LILRB1/SPINK5/PTPN22/CD40LG/FCRL3/KIR2DL4/CD28/PTPRC/SLAMF1/IL18/IL1B/CD160/EPHB2/SCIMP/FOXP3/HFE/RSAD2/CCR2/TGFB2/TNF/CLEC7A/FFAR3/GATA3/CD86/SASH3/IL6/TBX21	7.94E-06	31
BP	GO:0071346	cellular response to interferon-gamma	XCL1/GBP5/IRF8/GBP2/IFNG/AQP4/CCL19/GBP4/GBP1/CCL3L3/CCL23/NLRC5/RAB7B/TNF/CCL3/FASLG/IL12RB1/XCL2/CCL5/CCL26/CCL4/CCL18/CCL22/IRF1/CCL24	8.37E-06	25
BP	GO:0042391	regulation of membrane potential	GABRA3/KCNJ11/SCN2B/CHRNA5/DRD2/ADRB1/KCNH6/ATP1A2/INSYN2A/NLGN4X/TRDN/LRRK2/KCNK9/GPR88/ATP1A3/ADORA1/CACNA1I/GRIN1/DRD1/FGF12/KCNH2/SLC4A8/CNGB1/GRIN2D/KCNA2/HTR3B/P2RX1/GRIA1/KCNK3/KCNMB4/KCNK1/GABRA5/RIMS2/SEZ6/KCNMA1/CHRNA4/SLC8A1/CACNA1G/CHRNA6/GJA5/KCNC1/TNF/SCN4B/KCNK13/GRIK1/ASIC2/GABRB1/SCN8A/GRIA3/GRIN2A/PLN/KCNK2/P2RX5/GABRP/CHRNB4/HSH2D/PIEZO2/KCNJ10	8.37E-06	58
BP	GO:0002709	regulation of T cell mediated immunity	XCL1/FUT7/NOD2/LILRB1/PTPRC/SLAMF1/IL4I1/IL18/IL1B/CD1E/FOXP3/HFE/RSAD2/CCR2/IL7R/NCKAP1L/IL12RB1/GATA3/SASH3/IL6/TBX21	9.05E-06	21
BP	GO:0009583	detection of light stimulus	GNGT1/GNGT2/SEMA5B/ABCA4/GPR88/TRPC3/TULP1/CNGB1/GUCY2D/ATP8A2/CACNA2D4/NR2E3/SAG/ASIC2/ELOVL4/RP1/CRB1/CABP4	9.35E-06	18
BP	GO:0043410	positive regulation of MAPK cascade	XCL1/THPO/DRD2/LILRA5/NOD2/FGD2/MIR221/GPR37L1/LRRK2/IGF1/PDE6H/PTPN22/ADORA1/CCL19/MT3/FCRL3/NTF3/TNIK/PTPRC/HAVCR2/SH3RF2/SLAMF1/GADD45G/CCL3L3/IL1B/SCIMP/IL11/PDGFD/CCL23/P2RY6/DOK6/GPR55/NTRK1/DKK1/RASGRP1/TGFB2/TNF/CLEC7A/PROK1/EPHA8/CD27/NCF1/UNC5CL/CCR7/P2RY1/LPAR3/CCL3/NDRG4/XCL2/CCL5/NTRK3/CDH2/EGF/FGF18/CCL26/CCL4/LIF/CCL18/HTR2B/GPBAR1/GATA4/CCL22/IL6/CCL24	1.08E-05	64
BP	GO:0002287	alpha-beta T cell activation involved in immune response	EOMES/IFNG/CCL19/BATF/IL18/RORC/PTGER4/FOXP3/SPN/IL27/LY9/SLAMF6/IL12RB1/LEF1/GATA3/CD86/IL6/TBX21	1.17E-05	18
BP	GO:0002293	alpha-beta T cell differentiation involved in immune response	EOMES/IFNG/CCL19/BATF/IL18/RORC/PTGER4/FOXP3/SPN/IL27/LY9/SLAMF6/IL12RB1/LEF1/GATA3/CD86/IL6/TBX21	1.17E-05	18
BP	GO:0023061	signal release	KCNJ11/PRRT2/GCK/FOXD1/CHRNA5/ABCC8/DRD2/CRHR1/IFNG/LILRB1/ADCY8/IL1RN/LRRK2/MAFA/ADORA1/SYT11/GPR27/PTPRN/SLC16A10/DRD1/SLC4A8/PTGES/NKX6-1/KCNA2/P2RX1/IL1B/FOXL2/KCNMB4/IL11/RIMS2/HFE/CD38/CHRNA4/MAOB/HCAR2/CHRNA6/SYT5/NRXN2/TNF/GPR68/FFAR3/P2RY1/BRSK1/CPLX2/CCL5/ADCY1/SYT2/GATA3/HTR1A/DOC2B/SYT6/LIF/SYT1/CHRNB4/G6PC2/SUCNR1/IL6/CHGA/VGF/SYP	1.22E-05	60
BP	GO:0051961	negative regulation of nervous system development	BMP7/ABCC8/SORL1/NFATC4/HES5/SEMA5B/GPR37L1/ASCL2/MT3/MAG/NTN1/NKX6-1/SEMA3E/IL1B/SLIT1/EPHB2/DKK1/SEMA3C/BRINP1/TNF/TNR/MCF2/NTRK3/NOG/FSTL4/DUSP10/IL6/VAX1	1.22E-05	28
BP	GO:0050866	negative regulation of cell activation	XCL1/TNFRSF13B/LILRB1/LAG3/PTPN22/SYT11/CTLA4/LILRB2/PTPRC/CD300LF/HAVCR2/IL4I1/FGR/LST1/PTPN6/PLA2G2D/IDO1/LAX1/FOXP3/HFE/SPN/TBC1D10C/LRFN5/CRTAM/CCR2/SAMSN1/CD300A/NCKAP1L/CD84/FOXJ1/TIGIT/CD86/IRF1/TBX21/CST7/FOXF1	1.37E-05	36
BP	GO:0048167	regulation of synaptic plasticity	CALB2/PTGS2/PRRT2/DRD2/NFATC4/ADCY8/ARC/ADORA1/GRIN1/LILRB2/DRD1/CNTN2/GRIN2D/SCGN/GRIA1/EPHB2/MAP1B/RASGRF1/RIMS2/SLC1A1/CD38/TNR/BRSK1/CPLX2/ADCY1/GRIN2A/MAP1A/ITPKA/KCNJ10/LRRTM2/SHISA8/VGF/SLC4A10/SYP	1.38E-05	34
BP	GO:0015844	monoamine transport	DRD2/LILRB1/SYT11/SLC6A3/DRD1/RAB3B/KCNA2/P2RX1/CHRNA4/MAOB/CHRNA6/SYT5/FFAR3/P2RY1/SYT2/HTR1A/SYT6/SYT1/CHGA/ITGB3	1.38E-05	20
BP	GO:0007188	adenylate cyclase-modulating G protein-coupled receptor signaling pathway	ADCY2/DRD2/CXCL9/ADRB1/CRHR1/ADCYAP1R1/ADCY8/PDE4B/GPR65/GPR37L1/ADORA1/DRD1/GRM8/MCHR1/ADGRL3/S1PR5/PTGER4/RIMS2/GABBR2/CXCL11/APLP1/CXCL10/INSL3/ADGRB2/FFAR3/P2RY1/FPR1/LPAR3/SSTR2/ADM2/ADCY1/S1PR4/ADGRE1/GPR12/HTR1A/PLN/PTGIR/ADGRG5/CHGA	1.39E-05	39
BP	GO:0002718	regulation of cytokine production involved in immune response	XCL1/CD96/NOD2/LILRB1/KIR2DL4/SLAMF1/IL18/IL1B/CD160/SCIMP/FOXP3/HFE/RSAD2/CCR2/TGFB2/TNF/CLEC7A/FFAR3/GATA3/SASH3/IL6/TBX21	1.40E-05	22
BP	GO:0007611	learning or memory	PTGS2/ABCC8/DRD2/ATP1A2/NFATC4/ADCY8/NLGN4X/ARC/BCHE/GPR88/SYT11/GRIN1/NTF3/LILRB2/DRD1/TIFAB/CNTN2/NGF/GRIA1/EPHB2/RASGRF1/GABRA5/SLC1A1/RAPGEF3/NTRK1/DKK1/BRINP1/NRXN2/SLC6A1/TTBK1/TNR/BRSK1/CNTNAP2/NDRG4/ADCY1/GRIN2A/SLC7A11/NRXN3/KCNK2/MAP1A/CAMK4	1.55E-05	41
BP	GO:0032615	interleukin-12 production	IRF8/LILRA5/LTB/IFNG/NOD2/LILRB1/CD40LG/CCL19/SLAMF1/MEFV/SCIMP/IDO1/CLEC7A/CCR7/TIGIT/TLR8/IRF1	1.72E-05	17
BP	GO:0032655	regulation of interleukin-12 production	IRF8/LILRA5/LTB/IFNG/NOD2/LILRB1/CD40LG/CCL19/SLAMF1/MEFV/SCIMP/IDO1/CLEC7A/CCR7/TIGIT/TLR8/IRF1	1.72E-05	17
BP	GO:0002710	negative regulation of T cell mediated immunity	XCL1/NOD2/LILRB1/PTPRC/SLAMF1/IL4I1/FOXP3/HFE/IL7R/NCKAP1L/TBX21	1.72E-05	11
BP	GO:0002548	monocyte chemotaxis	XCL1/CCL19/CCL3L3/CCL23/PTPRO/CCR2/CXCL10/CCL3/SLAMF8/PLA2G7/XCL2/CCL5/CCL26/CCL4/CCL18/CCL22/IL6/CCL24	1.76E-05	18
BP	GO:0009612	response to mechanical stimulus	PTGS2/DRD2/ATP1A2/MAG/TIFAB/TRPA1/BDKRB1/ATP8A2/IL1B/COL11A1/TNFSF14/MAP1B/PTGER4/CASP5/SLC8A1/NTRK1/KCNC1/SLC1A3/PKDREJ/NRXN2/TNF/TNFRSF8/CXCL10/P2RY1/ASIC2/CNTNAP2/CDH2/PKD2L1/ITGA2/TLR8/KCNK2/PIEZO2/GATA4/IRF1	1.88E-05	34
BP	GO:0050768	negative regulation of neurogenesis	BMP7/ABCC8/SORL1/NFATC4/HES5/SEMA5B/GPR37L1/ASCL2/MT3/MAG/NTN1/NKX6-1/SEMA3E/IL1B/SLIT1/EPHB2/SEMA3C/BRINP1/TNF/TNR/MCF2/NTRK3/NOG/FSTL4/DUSP10/IL6/VAX1	1.88E-05	27
BP	GO:0070374	positive regulation of ERK1 and ERK2 cascade	XCL1/THPO/DRD2/NOD2/MIR221/IGF1/PTPN22/CCL19/MT3/PTPRC/HAVCR2/SLAMF1/CCL3L3/SCIMP/PDGFD/CCL23/P2RY6/GPR55/NTRK1/RASGRP1/TNF/CCR7/P2RY1/CCL3/NDRG4/XCL2/CCL5/FGF18/CCL26/CCL4/CCL18/HTR2B/GPBAR1/GATA4/CCL22/CCL24	2.02E-05	36
BP	GO:0002286	T cell activation involved in immune response	EOMES/IFNG/LILRB1/CCL19/HAVCR2/BATF/IL18/RORC/PTGER4/FOXP3/SPN/TNFSF18/IL27/ITGAL/NCKAP1L/LY9/SLAMF6/IL12RB1/APBB1IP/LEF1/GATA3/CD86/IL6/TBX21	2.03E-05	24
BP	GO:0002687	positive regulation of leukocyte migration	XCL1/FUT7/CAMK1D/CCL19/SLAMF1/BDKRB1/TNFSF14/PDGFD/SPN/TNFSF18/CCR2/TNF/LYVE1/CXCL10/CCR7/NCKAP1L/CCL3/PLA2G7/XCL2/TNFRSF18/CCL5/ITGA4/ITGA2/CCL4/IL6/CCL24/CXCL13	2.14E-05	27
BP	GO:0002920	regulation of humoral immune response	NOD2/SPINK5/GATA6/PTPRC/LTA/IL1B/PTPN6/CD5L/TNF/CCR7/FOXJ1/SUSD4/ZP4/CXCL13	2.43E-05	14
BP	GO:0002274	myeloid leukocyte activation	IFNG/RHOH/DOCK2/DCSTAMP/UBD/LRRK2/LCP2/SYT11/STAP1/PTPRC/CD300LF/HAVCR2/SLAMF1/BATF/CD2/FGR/IL18/PTPN6/LRFN5/CCR2/RASGRP1/TNF/CD300A/CCL3/TTBK1/CD84/CPLX2/CCL5/IL15/PTGDR/SUCNR1/IL6/CHGA/CAMK4/CST7/FOXF1/BATF3	2.67E-05	37
BP	GO:0071706	tumor necrosis factor superfamily cytokine production	ABCC8/LTF/LILRA5/NFATC4/IFNG/NOD2/LILRB1/LRRK2/IGF1/PTPN22/SYT11/CCL19/PTPRC/ZBTB20/HAVCR2/GPR18/SLAMF1/CD2/PTPN6/EPHB2/LILRA4/FOXP3/SPN/CCR2/RASGRP1/CLEC7A/TNFRSF8/CCL3/CD84/CD86/SASH3/IL6	2.93E-05	32
BP	GO:1903555	regulation of tumor necrosis factor superfamily cytokine production	ABCC8/LTF/LILRA5/NFATC4/IFNG/NOD2/LILRB1/LRRK2/IGF1/PTPN22/SYT11/CCL19/PTPRC/ZBTB20/HAVCR2/GPR18/SLAMF1/CD2/PTPN6/EPHB2/LILRA4/FOXP3/SPN/CCR2/RASGRP1/CLEC7A/TNFRSF8/CCL3/CD84/CD86/SASH3/IL6	2.93E-05	32
BP	GO:0050806	positive regulation of synaptic transmission	CALB2/PTGS2/DRD2/NFATC4/ADCY8/ARC/ADORA1/LILRB2/DRD1/SLC4A8/GRIN2D/SCGN/CACNG3/EPHB2/RIMS2/SLC1A1/NTRK1/CCR2/SLC1A3/TNF/HAP1/TNR/CA2/CACNG5/ADCY1/GRIN2A/SYT1/CACNG4/LRRTM2	3.11E-05	29
BP	GO:0070372	regulation of ERK1 and ERK2 cascade	XCL1/THPO/DRD2/NOD2/MIR221/IGF1/PTPN22/CCL19/MT3/PTPRC/HAVCR2/SLAMF1/GBP1/NLRP6/CCL3L3/IL1B/PTPN6/EPHB2/SCIMP/PDGFD/CCL23/P2RY6/SPRED3/TBC1D10C/GPR55/NTRK1/RASGRP1/TNF/CCR7/P2RY1/CCL3/NDRG4/XCL2/CCL5/FGF18/CCL26/CCL4/LIF/CCL18/HTR2B/DUSP10/GPBAR1/GATA4/CCL22/CCL24	3.11E-05	45
BP	GO:0051963	regulation of synapse assembly	NTNG2/LINGO2/NTN1/ST8SIA2/SLIT1/EPHB2/PTPRD/GPC4/LRFN5/NTRK1/DKK1/ABI3/NEGR1/ASIC2/NPTX1/AMIGO2/NTRK3/LRRN3/MDGA1/SLITRK2/LRRTM2/THBS2	3.16E-05	22
BP	GO:0019226	transmission of nerve impulse	NFASC/GPR88/CACNA1I/MAG/DRD1/FGF12/KCNA2/P2RX1/CACNG3/KCNMB4/CACNA1G/SCN8A/TNR/CNTNAP2/CACNG5/ITGA2/CHRNB4/CACNG4	3.21E-05	18
BP	GO:1904062	regulation of cation transmembrane transport	XCL1/SCN2B/ABCC8/DRD2/CXCL9/CRHR1/ATP1A2/IFNG/PDE4B/TRDN/SLN/HPCA/ARC/KCNMB1/STAC/DRD1/FGF12/KCNH2/CASQ1/RGS7/CLIC2/HECW2/BDKRB1/P2RX1/PTPN6/CACNG3/EPHB2/RRAD/FXYD7/FXYD2/RASGRF1/CACNB4/P2RY6/GEM/STAC2/SLC8A1/CXCL11/CCR2/KCNC1/CACNB1/CXCL10/HAP1/SCN4B/CORO1A/CACNG5/PLN/MMP9/CACNG4/SHISA8	3.30E-05	49
BP	GO:0003018	vascular process in circulatory system	PTGS2/ABCC8/ADRB1/ATP1A2/SMTNL2/KCNMB1/SLC2A3/PDE3A/ADORA1/DOCK4/DRD1/SLC4A8/P2RX1/SLCO3A1/SLC38A5/BDKRB2/SLC6A13/KCNMB4/ABCC3/CYSLTR1/CPS1/SLC1A1/CD38/KCNMA1/SLC8A1/MFSD2A/GJA5/SLC1A3/ACE/TNF/C2CD4B/SLC7A3/P2RY1/UTS2R/ASIC2/SLC38A3/SLC6A1/SLC1A2/HTR1A/HTR2B	3.31E-05	40
BP	GO:0006836	neurotransmitter transport	PRRT2/CHRNA5/DRD2/ATP1A2/LRRK2/SYT11/SLC6A3/DRD1/RAB3B/SLC4A8/P2RX1/SLC6A13/KCNMB4/SLC17A7/RIMS2/SLC1A1/SV2C/CHRNA6/SYT5/SLC1A3/NRXN2/P2RY1/SLC6A1/BRSK1/SLC1A2/CPLX2/ADCY1/SYT2/DOC2B/SYT1/CHRNB4/KCNJ10/ITGB3/SYP	3.49E-05	34
BP	GO:0007612	learning	PTGS2/ABCC8/DRD2/ATP1A2/NLGN4X/ARC/BCHE/GPR88/SYT11/GRIN1/DRD1/CNTN2/EPHB2/GABRA5/SLC1A1/RAPGEF3/DKK1/NRXN2/SLC6A1/TNR/BRSK1/CNTNAP2/NDRG4/GRIN2A/SLC7A11/NRXN3/MAP1A	3.56E-05	27
BP	GO:0050729	positive regulation of inflammatory response	PTGS2/LILRA5/IFNG/LRRK2/STAP1/CD28/NKG7/LTA/IL18/IL1B/PTGER4/IDO1/ZBP1/CCR2/ACE/TNF/C2CD4B/FFAR3/CCR7/CCL3/TTBK1/PLA2G7/ITGA2/IL15/SUCNR1/IL6/CCL24	3.56E-05	27
BP	GO:0002294	CD4-positive, alpha-beta T cell differentiation involved in immune response	IFNG/CCL19/BATF/IL18/RORC/PTGER4/FOXP3/SPN/IL27/LY9/SLAMF6/IL12RB1/LEF1/GATA3/CD86/IL6/TBX21	3.98E-05	17
BP	GO:0070371	ERK1 and ERK2 cascade	XCL1/THPO/DRD2/NOD2/MIR221/IGF1/PTPN22/CCL19/MT3/PTPRC/HAVCR2/SLAMF1/GBP1/NLRP6/CCL3L3/IL1B/PTPN6/EPHB2/SCIMP/PTGER4/PDGFD/CCL23/P2RY6/SPRED3/TBC1D10C/GPR55/NTRK1/RASGRP1/TNF/CCR7/P2RY1/CCL3/NDRG4/XCL2/CCL5/EGF/FGF18/CCL26/CCL4/LIF/CCL18/HTR2B/DUSP10/GPBAR1/GATA4/CCL22/CCL24	4.21E-05	47
BP	GO:0032640	tumor necrosis factor production	ABCC8/LTF/LILRA5/NFATC4/IFNG/NOD2/LILRB1/LRRK2/IGF1/PTPN22/SYT11/CCL19/PTPRC/ZBTB20/HAVCR2/GPR18/SLAMF1/CD2/PTPN6/EPHB2/LILRA4/FOXP3/SPN/CCR2/RASGRP1/CLEC7A/TNFRSF8/CCL3/CD84/SASH3/IL6	4.45E-05	31
BP	GO:0032680	regulation of tumor necrosis factor production	ABCC8/LTF/LILRA5/NFATC4/IFNG/NOD2/LILRB1/LRRK2/IGF1/PTPN22/SYT11/CCL19/PTPRC/ZBTB20/HAVCR2/GPR18/SLAMF1/CD2/PTPN6/EPHB2/LILRA4/FOXP3/SPN/CCR2/RASGRP1/CLEC7A/TNFRSF8/CCL3/CD84/SASH3/IL6	4.45E-05	31
BP	GO:0002823	negative regulation of adaptive immune response based on somatic recombination of immune receptors built from immunoglobulin superfamily domains	XCL1/NOD2/LILRB1/PTPRC/HAVCR2/SLAMF1/IL4I1/PTPN6/FOXP3/HFE/IL7R/NCKAP1L/FOXJ1/SUSD4/TBX21	4.60E-05	15
BP	GO:0010524	positive regulation of calcium ion transport into cytosol	XCL1/CXCL9/ADCYAP1R1/TRDN/TRPC3/GRIN1/DRD1/CASQ1/BDKRB1/P2RX1/P2RY6/CXCL11/CXCL10/HAP1/P2RX5	4.60E-05	15
BP	GO:1903169	regulation of calcium ion transmembrane transport	XCL1/DRD2/CXCL9/CRHR1/ATP1A2/PDE4B/TRDN/SLN/HPCA/STAC/DRD1/CASQ1/CLIC2/BDKRB1/P2RX1/PTPN6/RRAD/CACNB4/P2RY6/GEM/STAC2/SLC8A1/CXCL11/CACNB1/CXCL10/HAP1/CORO1A/PLN	4.74E-05	28
BP	GO:0009410	response to xenobiotic stimulus	KCNJ11/PTGS2/ABCC8/PON3/DRD2/ADCYAP1R1/CD69/PDE4B/BCHE/PDE3A/GATA6/SLC6A3/GRIN1/DRD1/KCNH2/NFATC2/NKX6-1/TRPA1/TNFRSF11B/PCSK1/LTA/IL1B/DPEP1/RORC/MAP1B/CYP2S1/KCNK3/CPB2/PPM1E/CPS1/SLC1A1/CD38/SLC8A1/MAOB/NTRK1/SEMA3C/KCNC1/SLC1A3/TGFB2/ACE/TNF/TIMP4/LCK/NCKAP1L/GSTA3/LOX/AIM2/SLC1A2/ADCY1/GRIN2A/ITGA2/GATA3/HTR2B/GATA4	5.59E-05	54
BP	GO:0002292	T cell differentiation involved in immune response	EOMES/IFNG/CCL19/BATF/IL18/RORC/PTGER4/FOXP3/SPN/IL27/LY9/SLAMF6/IL12RB1/LEF1/GATA3/CD86/IL6/TBX21	5.64E-05	18
BP	GO:1903557	positive regulation of tumor necrosis factor superfamily cytokine production	ABCC8/LILRA5/NFATC4/IFNG/NOD2/LRRK2/CCL19/PTPRC/ZBTB20/HAVCR2/CD2/EPHB2/SPN/CCR2/RASGRP1/CLEC7A/TNFRSF8/CCL3/CD84/CD86/SASH3/IL6	5.75E-05	22
BP	GO:0045066	regulatory T cell differentiation	FUT7/IFNG/LAG3/CTLA4/LILRB2/CD28/IL4I1/PLA2G2D/FOXP3/TOX/DUSP10/IRF1	5.75E-05	12
BP	GO:0043373	CD4-positive, alpha-beta T cell lineage commitment	BATF/FOXP3/SPN/LY9/SLAMF6/IL12RB1/TOX/IL6/TBX21	5.81E-05	9
BP	GO:0046629	gamma-delta T cell activation	NOD2/LILRB1/EGR3/PTPRC/GPR18/JAML/NCKAP1L/LEF1/ITK	5.81E-05	9
BP	GO:0046635	positive regulation of alpha-beta T cell activation	XCL1/ZAP70/IFNG/PTPN22/CCL19/CD28/PTPRC/IL18/CD160/FOXP3/CD3E/CCR2/RASAL3/NCKAP1L/IL12RB1/CD86/SASH3	5.83E-05	17
BP	GO:0032753	positive regulation of interleukin-4 production	EPX/CLECL1/CD40LG/CD28/HAVCR2/FOXP3/CD3E/GATA3/CD86/SASH3	5.84E-05	10
BP	GO:0002831	regulation of response to biotic stimulus	GBP5/CD96/DRD2/LTF/NOD2/LILRB1/LAG3/CADM1/SPINK5/OASL/CD180/GATA6/TASL/PTPN22/SYT11/KIR2DL4/HAVCR2/IL4I1/FGR/IL1B/PTPN6/BIRC3/CD160/VAV1/SCIMP/ZBP1/FOXP3/NCR3/SH2D1A/CRTAM/IL27/NLRC5/RASGRP1/CLEC7A/NCF1/SLAMF6/IL12RB1/SLAMF8/AIM2/PYHIN1/CCL5/FCN1/TLR8/IL15/SUSD4/MMP12/DUSP10/IRF1	6.39E-05	48
BP	GO:0017157	regulation of exocytosis	CHRNA5/DRD2/IFNG/LRRK2/CACNA1I/SYT11/DRD1/CDK5R2/RAB3B/SLC4A8/STXBP5L/FGR/P2RX1/EXPH5/RAB3C/RIMS2/CACNA1G/CHRNA6/SYT5/CCR2/CD300A/HAP1/P2RY1/NCKAP1L/CD84/CPLX2/ADCY1/SYT2/DOC2B/SYT6/SYT1/SYP/FOXF1	6.42E-05	33
BP	GO:0007156	homophilic cell adhesion via plasma membrane adhesion molecules	CDH6/NEXN/CDH23/CADM1/CNTN6/PCDHA11/CNTN2/PCDHA10/HMCN1/IGSF9/SDK2/PCDHA7/CDH17/PCDHA3/PCDH20/PCDHA13/PCDHB8/DSCAML1/AMIGO2/CADM3/PCDHA12/IGSF21/CD84/PCDHB18P/CDH2/PCDHB9/PCDHAC1/NECTIN4/EMB	6.75E-05	29
BP	GO:0001910	regulation of leukocyte mediated cytotoxicity	XCL1/LILRB1/LAG3/CADM1/KIR2DL4/STAP1/PTPRC/HAVCR2/CD160/VAV1/CD1E/NCR3/SH2D1A/CRTAM/RASGRP1/IL7R/NCKAP1L/SLAMF6/IL12RB1	7.22E-05	19
BP	GO:0030101	natural killer cell activation	FCGR3A/IL21R/PTPN22/PTPRC/HAVCR2/SLAMF1/NKG7/CD2/FGR/IL18/NCR3/IL2RB/PRDM1/RASGRP1/CORO1A/TOX/ZNF683/IL15/ULBP1/IL15RA	7.55E-05	20
BP	GO:0045055	regulated exocytosis	PRRT2/CHRNA5/DRD2/LRRK2/CACNA1I/SYT11/DRD1/CDK5R2/SLC4A8/NKG7/FGR/P2RX1/RIMS2/CACNA1G/CHRNA6/SYT5/CCR2/RASGRP1/CD300A/P2RY1/NCKAP1L/CCL3/CORO1A/CD84/CPLX2/ADCY1/SYT2/RAB31/DOC2B/SYT6/SYT1/ZP4/PTGDR/CHGA/SYP/FOXF1	7.55E-05	36
BP	GO:0042092	type 2 immune response	XCL1/ECM1/NOD2/BATF/IL18/IDO1/RSAD2/CCR2/GATA3/CD86/IL6/TBX21	7.61E-05	12
BP	GO:0050920	regulation of chemotaxis	XCL1/CAMK1D/NOD2/SEMA5B/CCL19/NTF3/STAP1/GPR18/SLAMF1/CCR4/SEMA3E/MTUS1/SLIT1/TNFSF14/PDGFD/PTPRO/CCR2/SEMA3C/FEZF2/CXCL10/CCR7/NCKAP1L/CCL3/SLAMF8/PLA2G7/XCL2/CCL5/NTRK3/FGF18/CCL26/ITGA2/CCL4/SUCNR1/IL6/CXCL13	7.90E-05	35
BP	GO:0050905	neuromuscular process	TNNT1/PRRT2/HOXA1/DRD2/CDH23/GPR88/STAC/SLC6A3/DRD1/FGF12/TIFAB/CASQ1/GRIN2D/ATP8A2/NEFL/STAC2/SLC1A3/TNF/CLRN1/GBX1/TNR/RBFOX1/GRIN2A/USH1C/MAP1A/NPAS1/TNNC1	8.17E-05	27
BP	GO:0051250	negative regulation of lymphocyte activation	XCL1/TNFRSF13B/LILRB1/LAG3/PTPN22/CTLA4/LILRB2/HAVCR2/IL4I1/FGR/LST1/PTPN6/PLA2G2D/IDO1/LAX1/FOXP3/HFE/SPN/TBC1D10C/CRTAM/SAMSN1/CD300A/NCKAP1L/FOXJ1/TIGIT/CD86/IRF1/TBX21	8.30E-05	28
BP	GO:0043383	negative T cell selection	ZAP70/DOCK2/CD28/PTPRC/CD3E/THEMIS/CCR7	8.30E-05	7
BP	GO:0050805	negative regulation of synaptic transmission	PTGS2/DRD2/ADCY8/NLGN4X/LRRK2/ARC/BCHE/ADORA1/SYT11/LILRB2/DRD1/IL1B/GRIA1/CD38/SLC6A1/TNR/ACHE	8.41E-05	17
BP	GO:0050856	regulation of T cell receptor signaling pathway	UBASH3A/PTPN22/GBP1/TRAT1/PTPN6/TESPA1/CD160/SH2D1A/CD300A/LCK/CCR7/SLA2/CARD11	9.45E-05	13
BP	GO:0051928	positive regulation of calcium ion transport	XCL1/CXCL9/LILRA5/ADCYAP1R1/TRDN/TRPC3/STAC/GRIN1/DRD1/CASQ1/MCHR1/BDKRB1/TRPV3/P2RX1/P2RY6/STAC2/CXCL11/CXCL10/HAP1/CCL3/CCL5/CCL4/P2RX5	9.58E-05	23
BP	GO:0002828	regulation of type 2 immune response	XCL1/ECM1/NOD2/IL18/IDO1/RSAD2/CCR2/GATA3/CD86/IL6/TBX21	9.90E-05	11
BP	GO:0002369	T cell cytokine production	XCL1/SLAMF1/IL18/IL1B/FOXP3/HFE/RSAD2/CCR2/GATA3/SASH3/IL6/TBX21	0.000100091	12
BP	GO:0002724	regulation of T cell cytokine production	XCL1/SLAMF1/IL18/IL1B/FOXP3/HFE/RSAD2/CCR2/GATA3/SASH3/IL6/TBX21	0.000100091	12
BP	GO:0010522	regulation of calcium ion transport into cytosol	XCL1/CXCL9/ATP1A2/ADCYAP1R1/TRDN/TRPC3/GRIN1/DRD1/CASQ1/CLIC2/BDKRB1/P2RX1/PTPN6/P2RY6/SLC8A1/CXCL11/CXCL10/HAP1/CORO1A/PLN/P2RX5	0.000100407	21
BP	GO:0032760	positive regulation of tumor necrosis factor production	ABCC8/LILRA5/NFATC4/IFNG/NOD2/LRRK2/CCL19/PTPRC/ZBTB20/HAVCR2/CD2/EPHB2/SPN/CCR2/RASGRP1/CLEC7A/TNFRSF8/CCL3/CD84/SASH3/IL6	0.000100407	21
BP	GO:0042093	T-helper cell differentiation	CCL19/BATF/IL18/RORC/PTGER4/FOXP3/SPN/IL27/LY9/SLAMF6/IL12RB1/LEF1/GATA3/CD86/IL6/TBX21	0.000106002	16
BP	GO:0035637	multicellular organismal signaling	SCN2B/NFASC/KCNH6/ATP1A2/TRDN/GPR88/ATP1A3/CACNA1I/MAG/DRD1/FGF12/KCNH2/KCNA2/P2RX1/CACNG3/KCNMB4/SLC8A1/CACNA1G/GJA5/SCN4B/SCN8A/TNR/CNTNAP2/CACNG5/ITGA2/PLN/CHRNB4/CACNG4	0.000114566	28
BP	GO:0042088	T-helper 1 type immune response	XCL1/IL18BP/CCL19/HAVCR2/SLAMF1/IL18/IL1B/SPN/IL27/CCR2/IL12RB1/LEF1/TBX21	0.000119697	13
BP	GO:0032732	positive regulation of interleukin-1 production	GBP5/LILRA5/IFNG/NOD2/SAA1/CCL19/HAVCR2/MEFV/TNF/CLEC7A/CCL3/AIM2/PYHIN1/TLR8/PANX2/IL6/IGHD	0.000119697	17
BP	GO:0150076	neuroinflammatory response	PTGS2/IFNG/ADCY8/LRRK2/IGF1/SYT11/STAP1/PTPRC/IL18/IL1B/TNF/CCL3/TTBK1/ADCY1/MMP9/IL6/CST7	0.000119697	17
BP	GO:0036037	CD8-positive, alpha-beta T cell activation	XCL1/EOMES/LILRB1/PTPN22/GPR18/HFE/CRTAM/NCKAP1L/TOX/IRF1	0.000119697	10
BP	GO:0050767	regulation of neurogenesis	BMP7/ABCC8/DRD2/HES7/SORL1/NFATC4/IFNG/HES2/HES5/MIR221/SEMA5B/GPR37L1/ASCL2/MT3/MAG/NTN1/NKX6-1/SEMA3E/LTA/NGF/IL1B/NEFL/SLIT1/EPHB2/MAP1B/TENM4/PTPRD/SEMA3C/BRINP1/ACE/TNF/FEZF2/HAP1/ZNF365/LPAR3/HOXB3/TTBK1/TNR/MCF2/NTRK3/ITPKA/LIF/NOG/FSTL4/OLIG2/DUSP10/IL6/VAX1	0.000125589	48
BP	GO:0002830	positive regulation of type 2 immune response	XCL1/NOD2/IL18/IDO1/RSAD2/GATA3/CD86/IL6	0.000125589	8
BP	GO:0060284	regulation of cell development	BMP7/ABCC8/CASS4/DRD2/HES7/LTF/SORL1/NFATC4/IFNG/HES2/LILRB1/HES5/MIR221/SEMA5B/GPR37L1/LRRK2/IGF1/ASCL2/PDE3A/MT3/MAG/GBP1/NTN1/NKX6-1/SEMA3E/LTA/NGF/IL1B/NEFL/SLIT1/EPHB2/MAP1B/TENM4/PTPRD/PAEP/SEMA3C/BRINP1/ACE/TNF/CLEC7A/GPR68/FEZF2/HAP1/ZNF365/LPAR3/HOXB3/TTBK1/TNR/MCF2/SLAMF8/NTRK3/BNC1/ITPKA/LIF/NOG/FSTL4/BCL11A/OLIG2/DUSP10/IL6/VAX1	0.00012565	61
BP	GO:0071677	positive regulation of mononuclear cell migration	XCL1/SLAMF1/TNFSF14/PDGFD/SPN/CCR2/TNF/CXCL10/CCR7/CCL3/PLA2G7/XCL2/CCL5/ITGA4/CCL4/CXCL13	0.000126545	16
BP	GO:0050953	sensory perception of light stimulus	TULP2/RDH12/EYA4/CLIC5/ZIC2/RBP3/SEMA5B/CDH23/CABP1/RDH8/PDE6H/ABCA4/TULP1/GRM8/CNGB1/GUCY2D/HMCN1/ATP8A2/VSX2/COL11A1/CRX/CRYGN/CACNA2D4/LCTL/NR2E3/RORB/CLRN1/RP1/CRB1/USH1C/CABP4/PPEF2/KCNJ10/SLC4A10	0.000126686	34
BP	GO:0032633	interleukin-4 production	EPX/CLECL1/CD40LG/CD28/HAVCR2/FOXP3/CD3E/LEF1/GATA3/CD86/SASH3	0.000130186	11
BP	GO:0032673	regulation of interleukin-4 production	EPX/CLECL1/CD40LG/CD28/HAVCR2/FOXP3/CD3E/LEF1/GATA3/CD86/SASH3	0.000130186	11
BP	GO:0045088	regulation of innate immune response	GBP5/CD96/DRD2/NOD2/LILRB1/LAG3/CADM1/TASL/PTPN22/KIR2DL4/HAVCR2/FGR/PTPN6/BIRC3/CD160/VAV1/ZBP1/NCR3/SH2D1A/CRTAM/NLRC5/RASGRP1/CLEC7A/NCF1/SLAMF6/SLAMF8/AIM2/PYHIN1/CCL5/FCN1/TLR8/SUSD4/MMP12/DUSP10/IRF1	0.000130186	35
BP	GO:0002363	alpha-beta T cell lineage commitment	BATF/FOXP3/SPN/LY9/SLAMF6/IL12RB1/TOX/IL6/TBX21	0.000130299	9
BP	GO:0043369	CD4-positive or CD8-positive, alpha-beta T cell lineage commitment	BATF/FOXP3/SPN/LY9/SLAMF6/IL12RB1/TOX/IL6/TBX21	0.000130299	9
BP	GO:1903305	regulation of regulated secretory pathway	CHRNA5/DRD2/LRRK2/CACNA1I/SYT11/DRD1/CDK5R2/SLC4A8/FGR/P2RX1/CACNA1G/CHRNA6/SYT5/CCR2/CD300A/P2RY1/NCKAP1L/CD84/ADCY1/SYT2/DOC2B/SYT6/SYT1/SYP/FOXF1	0.000150394	25
BP	GO:0072678	T cell migration	XCL1/ECM1/ZAP70/TNFSF14/SPN/CXCL11/CCR2/MYO1G/CXCL10/ITGAL/CCL3/XCL2/CCL5/ITGA4/CCL26/CXCL13	0.000151113	16
BP	GO:1905874	regulation of postsynaptic density organization	LILRB2/PTPRD/ABI3/NPTX1/NTRK3/CDH2/LRRTM2	0.00015201	7
BP	GO:0010818	T cell chemotaxis	XCL1/TNFSF14/CXCL11/CCR2/CXCL10/CCL3/XCL2/CCL5/CCL26/CXCL13	0.000165015	10
BP	GO:0032703	negative regulation of interleukin-2 production	XCL1/NOD2/LAG3/PTPRC/HAVCR2/GBP1/FOXP3/HOMER2/GATA3/TBX21	0.000165015	10
BP	GO:0046633	alpha-beta T cell proliferation	XCL1/ZAP70/DOCK2/PTPN22/CD28/PTPRC/IL18/CD3E/CCR2/RASAL3/IL15/IRF1	0.00016521	12
BP	GO:0002437	inflammatory response to antigenic stimulus	FUT7/NOD2/IL1RN/FCGR3A/CD28/NLRP6/FCGR1A/FGR/LTA/PLA2G2D/CYSLTR1/IGHG1/RASGRP1/TNF/CCR7/GATA3/CD6	0.00016521	17
BP	GO:0002720	positive regulation of cytokine production involved in immune response	XCL1/NOD2/LILRB1/KIR2DL4/SLAMF1/IL18/IL1B/CD160/SCIMP/RSAD2/CLEC7A/FFAR3/GATA3/SASH3/IL6/TBX21	0.000181129	16
BP	GO:0006887	exocytosis	PRRT2/CHRNA5/ANK1/DRD2/IFNG/SRCIN1/LRRK2/EXOC3L4/CACNA1I/SYT11/DRD1/CDK5R2/RAB3B/SLC4A8/NKG7/STXBP5L/FGR/P2RX1/EXPH5/RAB3C/RIMS2/CACNA1G/CHRNA6/SYT5/CCR2/RASGRP1/MYO1G/CD300A/HAP1/P2RY1/NCKAP1L/CCL3/CORO1A/CD84/CPLX2/CCL5/ADCY1/SYT2/RAB31/DOC2B/SYT6/SYT1/ZP4/PTGDR/CHGA/SYP/FOXF1	0.000190399	47
BP	GO:0046641	positive regulation of alpha-beta T cell proliferation	XCL1/ZAP70/PTPN22/CD28/PTPRC/IL18/CD3E/CCR2/RASAL3	0.000193739	9
BP	GO:0006968	cellular defense response	CXCL9/KIR2DL4/LILRB2/TRAT1/GNLY/CD5L/SPN/SH2D1A/PRF1/CCR2/CD300C/NCF1/CCR5/ITK	0.0001942	14
BP	GO:0060263	regulation of respiratory burst	CAMK1D/IGHA2/JCHAIN/CLEC7A/NCF1/SLAMF8/IGHA1/DUSP10	0.000196283	8
BP	GO:0150078	positive regulation of neuroinflammatory response	LRRK2/STAP1/IL18/IL1B/TNF/CCL3/TTBK1/IL6	0.000196283	8
BP	GO:0050868	negative regulation of T cell activation	XCL1/LILRB1/LAG3/PTPN22/CTLA4/LILRB2/HAVCR2/IL4I1/PTPN6/PLA2G2D/IDO1/LAX1/FOXP3/HFE/SPN/CRTAM/CD300A/NCKAP1L/FOXJ1/TIGIT/CD86/IRF1/TBX21	0.000196561	23
BP	GO:0015837	amine transport	DRD2/ATP1A2/ADORA1/SYT11/AQP9/DRD1/RAB3B/KCNA2/CHRNA4/CHRNA6/SYT5/TNF/FFAR3/P2RY1/SLC38A3/SLC6A1/SYT2/SYT6/SYT1/CHGA	0.000200984	20
BP	GO:0042100	B cell proliferation	TNFRSF13B/MZB1/CD180/CD40LG/CTLA4/FCRL3/PTPRC/NFATC2/EPHB2/CD38/CD70/RASGRP1/CD300A/IL7R/NCKAP1L/LEF1/IKZF3/TNFSF13B/SASH3/CARD11	0.000200984	20
BP	GO:0007601	visual perception	TULP2/RDH12/EYA4/CLIC5/ZIC2/RBP3/SEMA5B/CDH23/CABP1/RDH8/PDE6H/ABCA4/TULP1/GRM8/CNGB1/GUCY2D/HMCN1/ATP8A2/VSX2/COL11A1/CRX/CRYGN/CACNA2D4/LCTL/NR2E3/RORB/CLRN1/RP1/CRB1/CABP4/PPEF2/KCNJ10/SLC4A10	0.000202922	33
BP	GO:0051952	regulation of amine transport	DRD2/ATP1A2/ADORA1/SYT11/DRD1/RAB3B/KCNA2/CHRNA4/CHRNA6/SYT5/TNF/FFAR3/P2RY1/SLC38A3/SLC6A1/SYT2/SYT6/SYT1/CHGA	0.000202922	19
BP	GO:2001257	regulation of cation channel activity	ABCC8/DRD2/CRHR1/IFNG/PDE4B/TRDN/HPCA/ARC/STAC/FGF12/CASQ1/CLIC2/CACNG3/EPHB2/RRAD/RASGRF1/CACNB4/P2RY6/GEM/STAC2/CCR2/KCNC1/CACNB1/HAP1/CACNG5/PLN/MMP9/CACNG4/SHISA8	0.000221831	29
BP	GO:0002825	regulation of T-helper 1 type immune response	XCL1/CCL19/HAVCR2/SLAMF1/IL18/IL1B/IL27/CCR2/IL12RB1/TBX21	0.000223143	10
BP	GO:0099068	postsynapse assembly	NTNG2/NLGN4X/EPHB2/PTPRD/NRXN2/ABI3/NPTX1/NTRK3/CDH2/LRRTM2	0.000223143	10
BP	GO:0090075	relaxation of muscle	ABCC8/ATP1A2/PDE4B/SLN/ADORA1/TIFAB/KCNMA1/SLC8A1/P2RY1/PLN/CHGA	0.000225541	11
BP	GO:1903038	negative regulation of leukocyte cell-cell adhesion	ADTRP/XCL1/LILRB1/LAG3/MIR221/PTPN22/CTLA4/LILRB2/HAVCR2/IL4I1/PTPN6/PLA2G2D/IDO1/LAX1/FOXP3/HFE/SPN/CRTAM/CD300A/NCKAP1L/FOXJ1/TIGIT/CD86/IRF1/TBX21	0.000230271	25
BP	GO:0098657	import into cell	KCNJ11/IL10RA/SLC9A7/DRD2/ATP1A2/IFNG/PLPPR4/KCNK9/SLC2A3/ATP1A3/SLC6A3/DRD1/RAB3B/KCNH2/TRPV3/SCNN1A/P2RX1/FXYD2/SLC6A13/SLC1A1/HFE/SLC8A1/ATP4B/SLC1A3/TNF/SLC27A2/SLC7A3/SLC6A1/SLC47A1/SLC1A2/KCNJ4/ITGA4/SLC7A11/KCNJ10/ITGB3	0.000230271	35
BP	GO:0045059	positive thymic T cell selection	ZAP70/DOCK2/CD3D/PTPRC/CD3E/CD3G/TOX	0.000264125	7
BP	GO:0071347	cellular response to interleukin-1	XCL1/GBP2/IL1RN/AQP4/CCL19/GBP1/CCL3L3/IL1B/ZBP1/CCL23/CCL3/XCL2/HYAL1/CCL5/IL1R2/CCL26/CCL4/CCL18/CCL22/IL6/CCL24	0.000289679	21
BP	GO:0007189	adenylate cyclase-activating G protein-coupled receptor signaling pathway	ADCY2/DRD2/CXCL9/ADRB1/CRHR1/ADCY8/PDE4B/GPR65/DRD1/ADGRL3/S1PR5/PTGER4/CXCL11/APLP1/CXCL10/ADGRB2/LPAR3/ADM2/ADCY1/S1PR4/ADGRE1/GPR12/PLN/PTGIR/ADGRG5/CHGA	0.00028981	26
BP	GO:0032695	negative regulation of interleukin-12 production	LILRA5/NOD2/LILRB1/SLAMF1/MEFV/CCR7/TIGIT/TLR8	0.000300203	8
BP	GO:0035743	CD4-positive, alpha-beta T cell cytokine production	XCL1/SLAMF1/IL18/IL1B/RSAD2/GATA3/IL6/TBX21	0.000300203	8
BP	GO:0099590	neurotransmitter receptor internalization	HPCA/ARC/CACNG3/CALY/DNM3/CACNG5/CACNG4/ITGB3	0.000300203	8
BP	GO:0002702	positive regulation of production of molecular mediator of immune response	XCL1/NOD2/MZB1/LILRB1/PTPN22/KIR2DL4/CD28/PTPRC/SLAMF1/IL18/IL1B/CD160/EPHB2/SCIMP/RSAD2/CLEC7A/FFAR3/GATA3/CD86/SASH3/IL6/TBX21	0.000303382	22
BP	GO:0032412	regulation of ion transmembrane transporter activity	SCN2B/ABCC8/DRD2/CRHR1/ATP1A2/IFNG/PDE4B/TRDN/SLN/HPCA/ARC/STAC/FGF12/CASQ1/CLIC2/HECW2/CACNG3/EPHB2/RRAD/FXYD7/FXYD2/RASGRF1/CACNB4/P2RY6/GEM/STAC2/CCR2/KCNC1/CACNB1/HAP1/SCN4B/CACNG5/PLN/ANO9/MMP9/CACNG4/SHISA8	0.000351508	37
BP	GO:0006813	potassium ion transport	KCNJ11/GCK/ABCC8/SLC9A7/DRD2/KCNH6/ATP1A2/KCNMB1/KCNK9/ATP1A3/ADORA1/DRD1/KCNH2/RGS7/KCNA2/KCNA3/FXYD2/KCNK3/KCNMB4/KCNK1/KCNMA1/ATP4B/GJA5/KCNF1/KCNC1/SLC1A3/KCNV2/KCNK13/KCNN3/KCNG4/KCNJ4/PKD2L1/KCNK2/KCNJ10/KCNQ2	0.000351508	35
BP	GO:0002715	regulation of natural killer cell mediated immunity	CD96/LILRB1/LAG3/CADM1/KIR2DL4/HAVCR2/CD160/VAV1/NCR3/SH2D1A/CRTAM/RASGRP1/SLAMF6	0.000357021	13
BP	GO:1904064	positive regulation of cation transmembrane transport	XCL1/ABCC8/CXCL9/IFNG/TRDN/ARC/KCNMB1/STAC/DRD1/KCNH2/CASQ1/RGS7/BDKRB1/P2RX1/CACNG3/EPHB2/FXYD2/P2RY6/STAC2/CXCL11/CCR2/KCNC1/CXCL10/HAP1/CACNG4	0.000360207	25
BP	GO:0031623	receptor internalization	DRD2/LILRB1/HPCA/ARC/NTF3/CNTN2/GRIA1/CACNG3/CALY/SELE/DKK1/DNM3/SAG/CACNG5/EGF/RAB31/HTR2B/ACHE/CACNG4/LRRTM2/ITGB3	0.000371441	21
BP	GO:0045730	respiratory burst	NCF1B/CAMK1D/IGHA2/NCF1C/JCHAIN/CLEC7A/NCF1/SLAMF8/IGHA1/DUSP10/CD52	0.00038562	11
BP	GO:2000403	positive regulation of lymphocyte migration	XCL1/TNFSF14/SPN/CCR2/CXCL10/CCL3/XCL2/CCL5/ITGA4/CCL4/CXCL13	0.00038562	11
BP	GO:0002438	acute inflammatory response to antigenic stimulus	FUT7/FCGR3A/NLRP6/FCGR1A/PLA2G2D/IGHG1/CCR7/GATA3/CD6	0.000386429	9
BP	GO:0060078	regulation of postsynaptic membrane potential	GABRA3/CHRNA5/DRD2/ADRB1/INSYN2A/NLGN4X/LRRK2/ADORA1/GRIN1/GRIN2D/P2RX1/GRIA1/GABRA5/RIMS2/SEZ6/CHRNA4/CHRNA6/GRIK1/GABRB1/GRIA3/GRIN2A/P2RX5/CHRNB4	0.000396139	23
BP	GO:0050921	positive regulation of chemotaxis	XCL1/CAMK1D/CCL19/NTF3/SLAMF1/CCR4/TNFSF14/PDGFD/CCR2/CXCL10/CCR7/NCKAP1L/CCL3/PLA2G7/XCL2/CCL5/NTRK3/FGF18/CCL26/ITGA2/CCL4/SUCNR1/IL6/CXCL13	0.000399003	24
BP	GO:0001912	positive regulation of leukocyte mediated cytotoxicity	XCL1/LAG3/CADM1/STAP1/PTPRC/CD160/VAV1/CD1E/NCR3/SH2D1A/CRTAM/RASGRP1/SLAMF6/IL12RB1	0.000421757	14
BP	GO:0099003	vesicle-mediated transport in synapse	PRRT2/CHRNA5/DRD2/NLGN4X/HPCA/LRRK2/ARC/DRD1/RAB3B/STON2/SLC4A8/P2RX1/SLC17A7/PACSIN1/RIMS2/CALY/AMPH/CHRNA6/SYT5/DNM3/P2RY1/BRSK1/CPLX2/ADCY1/SYT2/CDH2/DOC2B/SYT1/ITGB3/SYP	0.000443049	30
BP	GO:0035296	regulation of tube diameter	PTGS2/ADRB1/ATP1A2/SMTNL2/KCNMB1/ADORA1/DOCK4/DRD1/P2RX1/BDKRB2/KCNMB4/CYSLTR1/CPS1/CD38/KCNMA1/SLC8A1/GJA5/ACE/TNF/P2RY1/UTS2R/ASIC2/HTR1A/HTR2B	0.000443049	24
BP	GO:0070555	response to interleukin-1	XCL1/GBP2/IL1RN/AQP4/CCL19/GBP1/PCSK1/CCL3L3/IL1B/ZBP1/CCL23/CD38/SELE/CCL3/XCL2/HYAL1/CCL5/IL1R2/CCL26/CCL4/CCL18/CCL22/IL6/CCL24	0.000443049	24
BP	GO:0097746	blood vessel diameter maintenance	PTGS2/ADRB1/ATP1A2/SMTNL2/KCNMB1/ADORA1/DOCK4/DRD1/P2RX1/BDKRB2/KCNMB4/CYSLTR1/CPS1/CD38/KCNMA1/SLC8A1/GJA5/ACE/TNF/P2RY1/UTS2R/ASIC2/HTR1A/HTR2B	0.000443049	24
BP	GO:0140131	positive regulation of lymphocyte chemotaxis	XCL1/TNFSF14/CCR2/CCL3/XCL2/CCL5/CCL4/CXCL13	0.000443133	8
BP	GO:1903978	regulation of microglial cell activation	LRRK2/SYT11/STAP1/PTPRC/CCL3/TTBK1/IL6/CST7	0.000443133	8
BP	GO:0002821	positive regulation of adaptive immune response	XCL1/NOD2/CD28/PTPRC/SLAMF1/LTA/IL18/IL1B/CD1E/FOXP3/RSAD2/CCR2/SKAP1/TNF/CLEC7A/IL12RB1/GATA3/TNFSF13B/SASH3/IL6/TBX21	0.000468468	21
BP	GO:0002701	negative regulation of production of molecular mediator of immune response	XCL1/CD96/LILRB1/SPINK5/FCRL3/SLAMF1/FOXP3/HFE/TGFB2/TNF/TBX21	0.000488351	11
BP	GO:0032814	regulation of natural killer cell activation	FCGR3A/PTPN22/HAVCR2/FGR/IL18/PRDM1/RASGRP1/TOX/ZNF683/IL15/IL15RA	0.000488351	11
BP	GO:0035150	regulation of tube size	PTGS2/ADRB1/ATP1A2/SMTNL2/KCNMB1/ADORA1/DOCK4/DRD1/P2RX1/BDKRB2/KCNMB4/CYSLTR1/CPS1/CD38/KCNMA1/SLC8A1/GJA5/ACE/TNF/P2RY1/UTS2R/ASIC2/HTR1A/HTR2B	0.000489813	24
BP	GO:0002726	positive regulation of T cell cytokine production	XCL1/SLAMF1/IL18/IL1B/RSAD2/GATA3/SASH3/IL6/TBX21	0.000529015	9
BP	GO:1901623	regulation of lymphocyte chemotaxis	XCL1/TNFSF14/CCR2/CXCL10/CCL3/XCL2/CCL5/CCL4/CXCL13	0.000529015	9
BP	GO:0002717	positive regulation of natural killer cell mediated immunity	LAG3/CADM1/KIR2DL4/CD160/VAV1/NCR3/SH2D1A/CRTAM/RASGRP1/SLAMF6	0.000531559	10
BP	GO:0045060	negative thymic T cell selection	ZAP70/DOCK2/CD28/PTPRC/CD3E/CCR7	0.000536816	6
BP	GO:0046643	regulation of gamma-delta T cell activation	NOD2/LILRB1/EGR3/PTPRC/NCKAP1L/LEF1	0.000536816	6
BP	GO:0050731	positive regulation of peptidyl-tyrosine phosphorylation	CASS4/AFAP1L2/LILRA5/IFNG/NOD2/HES5/MIR221/SRCIN1/IGF1/ADORA1/NTF3/STAP1/PTPRC/FCGR1A/IL18/IL11/CD3E/TNFSF18/ACE/TNF/CLEC7A/NCF1/TNFRSF18/CCL5/EGF/IL15/LIF/IL6/ITGB3	0.000552126	29
BP	GO:1901019	regulation of calcium ion transmembrane transporter activity	DRD2/CRHR1/ATP1A2/PDE4B/TRDN/SLN/HPCA/STAC/CASQ1/CLIC2/RRAD/CACNB4/P2RY6/GEM/STAC2/CACNB1/HAP1/PLN	0.000552369	18
BP	GO:1903522	regulation of blood circulation	PTGS2/SCN2B/DRD2/ADRB1/KCNH6/ATP1A2/PDE4B/SMTNL2/TRDN/ATP1A3/ADORA1/DOCK4/KCNH2/CLIC2/P2RX1/CELF2/BDKRB2/KCNMB4/CYSLTR1/SLC1A1/CD38/SLC8A1/CACNA1G/GJA5/TGFB2/ACE/TNF/MYL4/HOPX/SCN4B/ASIC2/ADM2/HTR1A/PLN/GATA4/CHGA	0.000584372	36
BP	GO:0042063	gliogenesis	ABCC8/IFNG/HES5/MIR221/GPR37L1/ASCL2/PRDM8/MT3/MAG/STAP1/NEUROD4/DRD1/OLIG1/CDK5R2/CNTN2/NKX6-1/LTA/IL1B/TENM4/CCR2/TGFB2/TNF/ROR1/TSPAN2/ZNF365/P2RY1/CCL3/TTBK1/CRB1/NTRK3/CDH2/LEF1/LIF/NOG/OLIG2/KCNJ10/DUSP10/IL6/SLC45A3	0.000592868	39
BP	GO:0014013	regulation of gliogenesis	ABCC8/HES5/MIR221/GPR37L1/ASCL2/MAG/NKX6-1/LTA/IL1B/TENM4/TNF/ZNF365/TTBK1/NTRK3/LIF/NOG/OLIG2/DUSP10/IL6	0.000603258	19
BP	GO:0034329	cell junction assembly	CDH6/DRD2/GPM6A/NTNG2/ARHGAP6/NLGN4X/LINGO2/CLDN11/CLDN2/DRD1/NTN1/UGT8/ST8SIA2/FRMPD2/ADGRL3/IL1B/SLIT1/EPHB2/SDK2/MAP1B/PTPRD/MARVELD2/GPC4/SPOCK2/LRFN5/NTRK1/DKK1/PTPRO/GJA5/DNM3/ACE/NRXN2/TNF/ABI3/NEGR1/ASIC2/NPTX1/AMIGO2/CNTNAP2/NTRK3/LRRN3/CDH2/PCDHB9/MDGA1/ITGA2/SLITRK2/ACHE/GPBAR1/LRRTM2/THBS2/LGI2	0.000629752	51
BP	GO:0033630	positive regulation of cell adhesion mediated by integrin	PTPN6/CD3E/SKAP1/TGFB2/NCKAP1L/CCL5/LIF/CXCL13	0.000638624	8
BP	GO:0016358	dendrite development	DOCK10/BMP7/NFATC4/CAMK1D/SRCIN1/LRRK2/ARC/SDC2/ACTL6B/TULP1/TNIK/NTN1/HECW2/LST1/IGSF9/ZDHHC15/EPHB2/MAP1B/PACSIN1/PPFIA2/PTPRD/SEZ6/CD3E/MFSD2A/DNM3/FEZF2/ABI3/ZNF365/MCF2/MAP1A/ITPKA/FSTL4/BCL11A	0.000638624	33
BP	GO:0042269	regulation of natural killer cell mediated cytotoxicity	LILRB1/LAG3/CADM1/KIR2DL4/HAVCR2/CD160/VAV1/NCR3/SH2D1A/CRTAM/RASGRP1/SLAMF6	0.000643488	12
BP	GO:0050672	negative regulation of lymphocyte proliferation	XCL1/TNFRSF13B/LILRB1/CTLA4/LILRB2/HAVCR2/IL4I1/LST1/PTPN6/PLA2G2D/IDO1/FOXP3/SPN/CRTAM/CD300A/FOXJ1/CD86	0.000649686	17
BP	GO:0030534	adult behavior	CHRNA5/DRD2/ATP1A2/NLGN4X/DRD1/FGF12/CNTN2/GRIN2D/SEZ6/SLC1A1/CHRNA4/NRXN2/ASIP/CEND1/CHL1/HOMER2/GBX1/CNTNAP2/SLC1A2/SLC7A11/NRXN3/CHRNB4/KCNJ10	0.000670341	23
BP	GO:0051938	L-glutamate import	ATP1A2/SLC1A1/SLC1A3/TNF/SLC1A2/SLC7A11/KCNJ10	0.000673978	7
BP	GO:0098712	L-glutamate import across plasma membrane	ATP1A2/SLC1A1/SLC1A3/TNF/SLC1A2/SLC7A11/KCNJ10	0.000673978	7
BP	GO:0034113	heterotypic cell-cell adhesion	BMP7/VCAM1/IL1RN/MIR221/LILRB2/PTPRC/CD2/IL1B/ITGAX/SKAP1/TNF/LCK/ITGA4/ITGB3	0.000699219	14
BP	GO:0022898	regulation of transmembrane transporter activity	SCN2B/ABCC8/DRD2/CRHR1/ATP1A2/IFNG/PDE4B/TRDN/SLN/HPCA/ARC/STAC/FGF12/CASQ1/CLIC2/HECW2/CACNG3/EPHB2/RRAD/FXYD7/FXYD2/RASGRF1/CACNB4/P2RY6/GEM/STAC2/CCR2/KCNC1/CACNB1/HAP1/SCN4B/CACNG5/PLN/ANO9/MMP9/CACNG4/SHISA8	0.000699219	37
BP	GO:0002719	negative regulation of cytokine production involved in immune response	XCL1/CD96/LILRB1/SLAMF1/FOXP3/HFE/TGFB2/TNF/TBX21	0.000699219	9
BP	GO:0010996	response to auditory stimulus	DRD2/ATP1A2/TIFAB/ATP8A2/KCNC1/SLC1A3/NRXN2/CXCL10/CNTNAP2	0.000699219	9
BP	GO:0045954	positive regulation of natural killer cell mediated cytotoxicity	LAG3/CADM1/CD160/VAV1/NCR3/SH2D1A/CRTAM/RASGRP1/SLAMF6	0.000699219	9
BP	GO:0002824	positive regulation of adaptive immune response based on somatic recombination of immune receptors built from immunoglobulin superfamily domains	XCL1/NOD2/CD28/PTPRC/SLAMF1/LTA/IL18/IL1B/CD1E/FOXP3/RSAD2/CCR2/TNF/CLEC7A/IL12RB1/GATA3/TNFSF13B/SASH3/IL6/TBX21	0.000706686	20
BP	GO:0032945	negative regulation of mononuclear cell proliferation	XCL1/TNFRSF13B/LILRB1/CTLA4/LILRB2/HAVCR2/IL4I1/LST1/PTPN6/PLA2G2D/IDO1/FOXP3/SPN/CRTAM/CD300A/FOXJ1/CD86	0.000738832	17
BP	GO:0021700	developmental maturation	LTF/NFATC4/TDRD5/HES5/TDRD10/SPINK5/LRRK2/IGF1/PDE3A/ACTL6B/CCL19/PTPRN/CDK5R2/PHOSPHO1/CNGB1/CNTN2/BHLHA15/NKX6-1/ZDHHC15/NEFL/MAP1B/SEZ6/PAEP/SRRM4/TGFB2/CLEC7A/EPHA8/INSL3/CEND1/WNT10B/CNTNAP2/IGSF21/ROPN1B/GATA3/BNC1/IL15/BCL11A/ROPN1/SYP	0.000824026	39
BP	GO:0032743	positive regulation of interleukin-2 production	PDE4B/CD28/PTPRC/IL1B/CD3E/CCR2/CLEC7A/CD86/SASH3/CARD11	0.0008836	10
BP	GO:0050850	positive regulation of calcium-mediated signaling	ZAP70/LMCD1/IGF1/TRAT1/CD3E/TNF/CLEC7A/CCL3/CCL4/P2RX5	0.0008836	10
BP	GO:0010038	response to metal ion	PTGS2/CRIP1/ABCC8/VCAM1/DRD2/NFATC4/ADCY8/AQP3/HPCA/LRRK2/KCNMB1/TRPC3/SYT11/SLC6A3/MT3/AQP9/CPNE6/TNFRSF11B/PCSK1/CPNE5/DPEP1/KCNK3/KCNMB4/CPS1/SLC1A1/HFE/KCNMA1/MAOB/CACNA1G/MT1H/SYT5/KCNC1/NCF1/SLC30A3/SLC6A1/NPTX1/RASGRP2/ADCY1/SYT2/SYT6/SYT1/TNNC1/MMP9/SUCNR1	0.000935274	44
BP	GO:0032823	regulation of natural killer cell differentiation	PRDM1/RASGRP1/TOX/ZNF683/IL15/IL15RA	0.000935274	6
BP	GO:0034154	toll-like receptor 7 signaling pathway	TASL/PTPN22/HAVCR2/SCIMP/LILRA4/RSAD2	0.000935274	6
BP	GO:0002360	T cell lineage commitment	BATF/FOXP3/SPN/LY9/SLAMF6/IL12RB1/TOX/IL6/TBX21	0.000943281	9
BP	GO:2000401	regulation of lymphocyte migration	ADTRP/XCL1/ECM1/TNFSF14/GCSAM/SPN/CCR2/CXCL10/CCL3/XCL2/CCL5/ITGA4/CCL4/CXCL13	0.000989045	14
BP	GO:0045089	positive regulation of innate immune response	GBP5/NOD2/LAG3/CADM1/TASL/KIR2DL4/HAVCR2/CD160/VAV1/ZBP1/NCR3/SH2D1A/CRTAM/NLRC5/RASGRP1/CLEC7A/SLAMF6/AIM2/PYHIN1/CCL5/FCN1/TLR8/MMP12	0.001011767	23
BP	GO:0048708	astrocyte differentiation	IFNG/HES5/GPR37L1/MT3/MAG/DRD1/CNTN2/IL1B/TNF/ROR1/TSPAN2/TTBK1/NTRK3/LIF/NOG/IL6	0.001011767	16
BP	GO:0002295	T-helper cell lineage commitment	BATF/SPN/LY9/SLAMF6/IL12RB1/IL6/TBX21	0.00101711	7
BP	GO:0002544	chronic inflammatory response	VCAM1/LTA/IDO1/FOXP3/TNF/CCL5/CXCL13	0.00101711	7
BP	GO:0010819	regulation of T cell chemotaxis	XCL1/TNFSF14/CCR2/CXCL10/XCL2/CCL5/CXCL13	0.00101711	7
BP	GO:0098810	neurotransmitter reuptake	DRD2/ATP1A2/SLC6A3/DRD1/RAB3B/SLC6A13/SLC6A1/SLC1A2/KCNJ10/ITGB3	0.00112585	10
BP	GO:0030888	regulation of B cell proliferation	TNFRSF13B/MZB1/CTLA4/FCRL3/PTPRC/NFATC2/EPHB2/CD38/CD300A/NCKAP1L/IKZF3/TNFSF13B/SASH3/CARD11	0.001156074	14
BP	GO:0007602	phototransduction	GNGT1/GNGT2/ABCA4/GPR88/TRPC3/CNGB1/GUCY2D/NR2E3/SAG/ASIC2/RP1/CABP4	0.001156074	12
BP	GO:0035094	response to nicotine	CHRNA5/VCAM1/DRD2/ATP1A2/SLC6A3/NKX6-1/KCNK1/CHRNA4/NTRK1/TNF/SLC7A11/CHRNB4	0.001156074	12
BP	GO:0001895	retina homeostasis	RDH12/LTF/CDH23/ABCA4/TULP1/CNGB1/ESRRB/IGHG3/IGHA2/JCHAIN/CLRN1/RP1/IGKC/CRB1/IGHA1/USH1C	0.001156074	16
BP	GO:0051279	regulation of release of sequestered calcium ion into cytosol	XCL1/CXCL9/ATP1A2/TRDN/DRD1/CASQ1/CLIC2/BDKRB1/PTPN6/P2RY6/SLC8A1/CXCL11/CXCL10/HAP1/CORO1A/PLN	0.001156074	16
BP	GO:0051937	catecholamine transport	DRD2/SYT11/SLC6A3/DRD1/RAB3B/KCNA2/CHRNA4/CHRNA6/SYT5/FFAR3/P2RY1/SYT2/SYT6/SYT1/CHGA	0.001171579	15
BP	GO:0032735	positive regulation of interleukin-12 production	IRF8/LTB/IFNG/NOD2/CD40LG/CCL19/SCIMP/IDO1/CLEC7A/CCR7/IRF1	0.001173843	11
BP	GO:0072677	eosinophil migration	EPX/PTGER4/CD300A/CCL3/CCL5/CCL26/CCL4/CCL24	0.001225302	8
BP	GO:0001773	myeloid dendritic cell activation	DOCK2/DCSTAMP/UBD/HAVCR2/SLAMF1/BATF/CD2/CAMK4/BATF3	0.001225302	9
BP	GO:0015813	L-glutamate transmembrane transport	ATP1A2/SLC17A7/SLC1A1/SLC3A1/SLC1A3/TNF/SLC1A2/SLC7A11/KCNJ10	0.001225302	9
BP	GO:0002688	regulation of leukocyte chemotaxis	XCL1/CAMK1D/NOD2/CCL19/STAP1/GPR18/SLAMF1/MTUS1/TNFSF14/CCR2/CXCL10/CCR7/NCKAP1L/CCL3/SLAMF8/PLA2G7/XCL2/CCL5/CCL4/IL6/CXCL13	0.001259187	21
BP	GO:0021675	nerve development	VCAM1/HOXA1/NTF3/TIFAB/CNGB1/NGF/KCNA2/EPHB2/GABRA5/NTRK1/SLC1A3/NGFR/HOXB2/HOXB3/NPTX1/ITGA4	0.001325005	16
BP	GO:0071675	regulation of mononuclear cell migration	ADTRP/XCL1/ECM1/SLAMF1/TNFSF14/GCSAM/PDGFD/SPN/CCR2/TNF/CXCL10/CCR7/CCL3/SLAMF8/PLA2G7/XCL2/CCL5/ITGA4/CCL4/CXCL13	0.001414574	20
BP	GO:0001504	neurotransmitter uptake	DRD2/ATP1A2/SLC6A3/DRD1/RAB3B/SLC6A13/SLC1A3/SLC6A1/SLC1A2/KCNJ10/ITGB3	0.001452967	11
BP	GO:0034767	positive regulation of ion transmembrane transport	XCL1/ABCC8/CXCL9/IFNG/TRDN/ARC/KCNMB1/STAC/DRD1/KCNH2/CASQ1/RGS7/BDKRB1/P2RX1/CACNG3/EPHB2/FXYD2/P2RY6/STAC2/CXCL11/CCR2/KCNC1/CXCL10/HAP1/CACNG4	0.001490424	25
BP	GO:0002827	positive regulation of T-helper 1 type immune response	XCL1/SLAMF1/IL18/IL1B/CCR2/IL12RB1/TBX21	0.001490424	7
BP	GO:0002923	regulation of humoral immune response mediated by circulating immunoglobulin	NOD2/PTPRC/LTA/PTPN6/TNF/FOXJ1/SUSD4	0.001490424	7
BP	GO:0019233	sensory perception of pain	PTGS2/ADORA1/PTGES/TRPA1/GRIN2D/BDKRB1/KCNA2/HOXD1/CHRNA4/NTRK1/CCR2/ACE/TNF/P2RY1/CCL3/GRIN2A/ITGA2/TAC1	0.001509674	18
BP	GO:0051588	regulation of neurotransmitter transport	CHRNA5/DRD2/ATP1A2/LRRK2/SYT11/DRD1/RAB3B/SLC4A8/P2RX1/KCNMB4/CHRNA6/P2RY1/CPLX2/ADCY1/SYT1/CHRNB4/ITGB3/SYP	0.001509674	18
BP	GO:0002524	hypersensitivity	FUT7/FCGR3A/FCGR1A/IGHG1/CCR7/GATA3	0.001509674	6
BP	GO:0072540	T-helper 17 cell lineage commitment	BATF/LY9/SLAMF6/IL12RB1/IL6/TBX21	0.001509674	6
BP	GO:0007202	activation of phospholipase C activity	ADCYAP1R1/ARHGAP6/P2RY6/GPR55/SELE/S1PR4/CD86/HTR2B/ITK	0.001592673	9
BP	GO:0070664	negative regulation of leukocyte proliferation	XCL1/TNFRSF13B/LILRB1/CTLA4/LILRB2/HAVCR2/IL4I1/LST1/PTPN6/PLA2G2D/IDO1/FOXP3/SPN/CRTAM/CD300A/FOXJ1/CD86	0.001627582	17
BP	GO:0001779	natural killer cell differentiation	PTPRC/SLAMF1/PRDM1/RASGRP1/TOX/ZNF683/IL15/IL15RA	0.001655502	8
BP	GO:0009584	detection of visible light	SEMA5B/ABCA4/GPR88/TULP1/CNGB1/GUCY2D/ATP8A2/CACNA2D4/SAG/ELOVL4/RP1/CRB1	0.001655502	12
BP	GO:0015872	dopamine transport	DRD2/SYT11/SLC6A3/DRD1/RAB3B/KCNA2/CHRNA4/CHRNA6/SYT5/SYT2/SYT6/SYT1	0.001655502	12
BP	GO:0018108	peptidyl-tyrosine phosphorylation	CASS4/AFAP1L2/ZAP70/LILRA5/IL12RB2/IFNG/NOD2/HES5/MIR221/SRCIN1/IGF1/ADORA1/NTF3/STAP1/PTPRC/FCGR1A/FGR/IL18/PTPN6/EPHB2/IL11/PDGFD/MATK/CD3E/TNFSF18/NTRK1/ACE/TNF/CLEC7A/EPHA8/ROR1/SAMSN1/CD300A/NCF1/LCK/TTBK1/TNFRSF18/CCL5/NTRK3/EGF/IL15/LIF/IL6/ITGB3/ITK	0.001741687	45
BP	GO:0046640	regulation of alpha-beta T cell proliferation	XCL1/ZAP70/PTPN22/CD28/PTPRC/IL18/CD3E/CCR2/RASAL3/IRF1	0.001746753	10
BP	GO:0060249	anatomical structure homeostasis	CALB2/PTGS2/ABCC8/RDH12/LTF/NOD2/DCSTAMP/CDH23/ABCA4/ADORA1/TULP1/CNGB1/ESRRB/TNFRSF11B/IGHG3/SCGN/P2RX1/NAPSA/SLC1A1/TMEM119/CD38/IGHA2/GPR55/MFSD2A/CCR2/JCHAIN/P2RY1/LOX/HOMER2/CORO1A/CLRN1/RP1/IGKC/CRB1/IGHA1/USH1C/MAP1A/SASH3/IL6/ITGB3	0.0017714	40
BP	GO:0002711	positive regulation of T cell mediated immunity	XCL1/PTPRC/SLAMF1/IL18/IL1B/CD1E/FOXP3/RSAD2/IL12RB1/GATA3/SASH3/IL6/TBX21	0.001774186	13
BP	GO:0045685	regulation of glial cell differentiation	HES5/GPR37L1/MAG/CNTN2/NKX6-1/TENM4/ZNF365/TTBK1/NTRK3/LIF/NOG/OLIG2/DUSP10/IL6/SLC45A3	0.001778686	15
BP	GO:0050848	regulation of calcium-mediated signaling	ZAP70/LMCD1/LRRK2/IGF1/GBP1/TRAT1/CD3E/TBC1D10C/TNF/CLEC7A/CCL3/HOMER2/CCL4/P2RX5/SLA2	0.001778686	15
BP	GO:0046637	regulation of alpha-beta T cell differentiation	ZAP70/IFNG/CCL19/IL18/FOXP3/PRDM1/IL27/NCKAP1L/IL12RB1/ZNF683/GATA3/CD86/SASH3/TBX21	0.001802636	14
BP	GO:0001818	negative regulation of cytokine production	XCL1/CD96/EPX/ABCD2/LTF/LILRA5/IFNG/NOD2/LILRB1/LAG3/MIR221/AQP4/IGF1/GATA6/PTPN22/SYT11/PTPRC/HAVCR2/GPR18/SLAMF1/GBP1/NLRP6/PTPN6/MEFV/EPHB2/LILRA4/PTGER4/IDO1/FOXP3/HFE/TGFB2/TNF/CCR7/NCKAP1L/HOMER2/CD84/IL1R2/FOXJ1/TIGIT/LEF1/GATA3/TLR8/IL6/TBX21	0.001816686	44
BP	GO:0009416	response to light stimulus	PTGS2/CRIP1/ABCC8/HOXA1/DRD2/ATP1A2/NFATC4/GNGT1/GNGT2/SEMA5B/ABCA4/GPR88/TRPC3/GRIN1/TULP1/DRD1/CNGB1/GUCY2D/ATP8A2/CACNA2D4/KCNC1/NR2E3/SLC1A3/SAG/ASIC2/MAPK10/ELOVL4/BRSK1/NDRG4/SLC1A2/RP1/HYAL1/CRB1/GRIN2A/SLC7A11/CABP4/MMP9/MMP1/SLC4A10	0.001962208	39
BP	GO:0002507	tolerance induction	ICOS/LILRB2/HAVCR2/CCR4/PDCD1/IDO1/FOXP3/CD3E/FOXJ1	0.002018023	9
BP	GO:0045577	regulation of B cell differentiation	NFAM1/FCRL3/IL4I1/PTPN6/CD27/NCKAP1L/SLAMF8/IKZF3/CARD11	0.002018023	9
BP	GO:0048710	regulation of astrocyte differentiation	HES5/GPR37L1/MAG/CNTN2/TTBK1/NTRK3/LIF/NOG/IL6	0.002018023	9
BP	GO:2000406	positive regulation of T cell migration	XCL1/TNFSF14/SPN/CCR2/CXCL10/XCL2/CCL5/ITGA4/CXCL13	0.002018023	9
BP	GO:0018212	peptidyl-tyrosine modification	CASS4/AFAP1L2/ZAP70/LILRA5/IL12RB2/IFNG/NOD2/HES5/MIR221/SRCIN1/IGF1/ADORA1/NTF3/STAP1/PTPRC/FCGR1A/FGR/IL18/PTPN6/EPHB2/IL11/PDGFD/MATK/CD3E/TNFSF18/NTRK1/ACE/TNF/CLEC7A/EPHA8/ROR1/SAMSN1/CD300A/NCF1/LCK/TTBK1/TNFRSF18/CCL5/NTRK3/EGF/IL15/LIF/IL6/ITGB3/ITK	0.002025515	45
BP	GO:0051048	negative regulation of secretion	ADTRP/KCNJ11/ABCC8/DRD2/LILRB1/SRCIN1/ADORA1/SYT11/TIFAB/IL1B/IL11/RSAD2/PLA2R1/MAOB/CCR2/ACE/TNF/CD300A/P2RY1/NCKAP1L/CD84/EGF/LIF/CHGA/FOXF1	0.002064636	25
BP	GO:0032612	interleukin-1 production	GBP5/LILRA5/IFNG/NOD2/SAA1/AQP4/IGF1/CCL19/HAVCR2/MEFV/TNF/CLEC7A/CCR7/CCL3/AIM2/PYHIN1/IL1R2/TLR8/PANX2/IL6/IGHD	0.002064636	21
BP	GO:0032652	regulation of interleukin-1 production	GBP5/LILRA5/IFNG/NOD2/SAA1/AQP4/IGF1/CCL19/HAVCR2/MEFV/TNF/CLEC7A/CCR7/CCL3/AIM2/PYHIN1/IL1R2/TLR8/PANX2/IL6/IGHD	0.002064636	21
BP	GO:2001185	regulation of CD8-positive, alpha-beta T cell activation	XCL1/LILRB1/PTPN22/HFE/CRTAM/NCKAP1L/IRF1	0.002065467	7
BP	GO:0042130	negative regulation of T cell proliferation	XCL1/LILRB1/CTLA4/LILRB2/HAVCR2/IL4I1/PTPN6/PLA2G2D/IDO1/FOXP3/SPN/CRTAM/FOXJ1/CD86	0.002065467	14
BP	GO:0009914	hormone transport	KCNJ11/GCK/FOXD1/ABCC8/DRD2/CRHR1/IFNG/ADCY8/IL1RN/SLC22A9/CRYM/MAFA/ADORA1/GPR27/PTPRN/SLC16A10/NKX6-1/IL1B/FOXL2/IL11/RIMS2/HFE/CD38/HCAR2/TNF/GPR68/FFAR3/P2RY1/CCL5/GATA3/HTR1A/DOC2B/LIF/G6PC2/IL6/CHGA/VGF	0.002097796	37
BP	GO:1901385	regulation of voltage-gated calcium channel activity	DRD2/CRHR1/PDE4B/HPCA/STAC/RRAD/CACNB4/GEM/STAC2/CACNB1	0.002121326	10
BP	GO:0033081	regulation of T cell differentiation in thymus	EGR3/GLI2/TESPA1/RASGRP1/IL7R/FOXJ1/TOX/CAMK4	0.002164029	8
BP	GO:0001771	immunological synapse formation	DOCK2/CCL19/HAVCR2/PRF1/CCR7/CD6	0.002310411	6
BP	GO:1901077	regulation of relaxation of muscle	ABCC8/PDE4B/SLN/TIFAB/PLN/CHGA	0.002310411	6
BP	GO:0071805	potassium ion transmembrane transport	KCNJ11/ABCC8/SLC9A7/KCNH6/ATP1A2/KCNMB1/KCNK9/ATP1A3/KCNH2/RGS7/KCNA2/KCNA3/FXYD2/KCNK3/KCNMB4/KCNK1/KCNMA1/ATP4B/KCNF1/KCNC1/SLC1A3/KCNV2/KCNK13/KCNN3/KCNG4/KCNJ4/PKD2L1/KCNK2/KCNJ10/KCNQ2	0.002429038	30
BP	GO:0022408	negative regulation of cell-cell adhesion	ADTRP/XCL1/LILRB1/IL1RN/LAG3/MIR221/PTPN22/CTLA4/LILRB2/HAVCR2/IL4I1/PTPN6/PLA2G2D/IDO1/LAX1/FOXP3/EPCAM/HFE/SPN/CRTAM/CD300A/NCKAP1L/TNR/FOXJ1/TIGIT/CD86/IRF1/TBX21	0.002484318	28
BP	GO:0099175	regulation of postsynapse organization	SRCIN1/LRRK2/ARC/LILRB2/LRFN2/ZDHHC15/EPHB2/PPFIA2/PTPRD/DNM3/ABI3/NPTX1/NTRK3/CDH2/ITPKA/LRRTM2	0.002485931	16
BP	GO:0051482	positive regulation of cytosolic calcium ion concentration involved in phospholipase C-activating G protein-coupled signaling pathway	DRD2/GPR17/GPR65/GPR20/DRD1/P2RY10/GPR18/GPR174/GPR55	0.002542059	9
BP	GO:0007613	memory	PTGS2/ABCC8/DRD2/NFATC4/ADCY8/ARC/SYT11/NTF3/DRD1/NGF/GRIA1/RASGRF1/SLC1A1/BRINP1/SLC6A1/ADCY1/GRIN2A/KCNK2/MAP1A/CAMK4	0.002580931	20
BP	GO:2000516	positive regulation of CD4-positive, alpha-beta T cell activation	XCL1/IFNG/CCL19/IL18/CD160/FOXP3/NCKAP1L/IL12RB1/CD86/SASH3	0.002616787	10
BP	GO:0002526	acute inflammatory response	PTGS2/FUT7/VCAM1/SAA1/FCGR3A/ADORA1/NLRP6/PTGES/FCGR1A/IL1B/PLA2G2D/IGHG1/TNF/C2CD4B/FFAR3/CCR7/GATA3/IL6/CD6	0.002616787	19
BP	GO:0002833	positive regulation of response to biotic stimulus	GBP5/NOD2/LAG3/CADM1/OASL/CD180/TASL/KIR2DL4/HAVCR2/CD160/VAV1/SCIMP/ZBP1/NCR3/SH2D1A/CRTAM/NLRC5/RASGRP1/CLEC7A/SLAMF6/AIM2/PYHIN1/CCL5/FCN1/TLR8/MMP12	0.002672082	26
BP	GO:0051057	positive regulation of small GTPase mediated signal transduction	ADCYAP1R1/SYNPO2L/GPR17/GPR65/IGF1/GPR20/P2RY10/GPR18/NGF/RASGRF1/GPR174/GPR55/NTRK1/RASGRP1	0.002754537	14
BP	GO:0032731	positive regulation of interleukin-1 beta production	GBP5/LILRA5/IFNG/NOD2/CCL19/MEFV/TNF/CLEC7A/CCL3/AIM2/PYHIN1/TLR8/IL6	0.002784976	13
BP	GO:0046579	positive regulation of Ras protein signal transduction	SYNPO2L/GPR17/GPR65/IGF1/GPR20/P2RY10/GPR18/NGF/RASGRF1/GPR174/GPR55/NTRK1/RASGRP1	0.002784976	13
BP	GO:0050857	positive regulation of antigen receptor-mediated signaling pathway	NFAM1/STAP1/PTPRC/TRAT1/TESPA1/LCK/CCR7/CARD11	0.002841222	8
BP	GO:0002577	regulation of antigen processing and presentation	NOD2/CCL19/LILRB2/HFE/CCR7/HLA-DOB/HLA-DOA	0.00284537	7
BP	GO:0002643	regulation of tolerance induction	LILRB2/HAVCR2/PDCD1/IDO1/FOXP3/CD3E/FOXJ1	0.00284537	7
BP	GO:0098698	postsynaptic specialization assembly	NTNG2/PTPRD/NRXN2/ABI3/NPTX1/NTRK3/LRRTM2	0.00284537	7
BP	GO:1901888	regulation of cell junction assembly	NTNG2/ARHGAP6/LINGO2/NTN1/ST8SIA2/IL1B/SLIT1/EPHB2/PTPRD/GPC4/LRFN5/NTRK1/DKK1/ACE/TNF/ABI3/NEGR1/ASIC2/NPTX1/AMIGO2/CNTNAP2/NTRK3/LRRN3/MDGA1/SLITRK2/GPBAR1/LRRTM2/THBS2	0.00284537	28
BP	GO:0030183	B cell differentiation	ONECUT1/DOCK10/VCAM1/IRF8/NFAM1/CD40LG/FCRL3/PTPRC/IL4I1/PTPN6/IL11/CDH17/NTRK1/CD27/NCKAP1L/SLAMF8/ITGA4/IKZF3/TNFSF13B/CARD11/IL6/POU2AF1	0.002863005	22
BP	GO:0014068	positive regulation of phosphatidylinositol 3-kinase signaling	IGF1/PRR5L/CD28/FGR/IL18/PTPN6/PDGFD/NTRK1/TGFB2/TNF/ROR1/NCF1/CCL5/NTRK3/EGF	0.002975977	15
BP	GO:0002673	regulation of acute inflammatory response	PTGS2/FUT7/ADORA1/PTGES/IL1B/PLA2G2D/TNF/C2CD4B/FFAR3/CCR7/IL6	0.002975977	11
BP	GO:0032635	interleukin-6 production	AFAP1L2/LILRA5/IFNG/NOD2/POU2F2/AQP4/PTPN22/SYT11/LILRB2/ZBTB20/HAVCR2/SLAMF1/IL1B/PTPN6/SCIMP/FOXP3/RAB7B/TNF/CLEC7A/NCKAP1L/CD84/FOXJ1/TLR8/IL6/POU2AF1	0.00307875	25
BP	GO:0032675	regulation of interleukin-6 production	AFAP1L2/LILRA5/IFNG/NOD2/POU2F2/AQP4/PTPN22/SYT11/LILRB2/ZBTB20/HAVCR2/SLAMF1/IL1B/PTPN6/SCIMP/FOXP3/RAB7B/TNF/CLEC7A/NCKAP1L/CD84/FOXJ1/TLR8/IL6/POU2AF1	0.00307875	25
BP	GO:2001259	positive regulation of cation channel activity	ABCC8/IFNG/TRDN/ARC/STAC/CASQ1/CACNG3/EPHB2/P2RY6/STAC2/CCR2/KCNC1/HAP1/CACNG4	0.003120818	14
BP	GO:0045589	regulation of regulatory T cell differentiation	IFNG/LAG3/CTLA4/LILRB2/CD28/IL4I1/FOXP3/DUSP10/IRF1	0.003123658	9
BP	GO:0050858	negative regulation of antigen receptor-mediated signaling pathway	UBASH3A/PTPN22/FCRL3/GBP1/PTPN6/CD160/SH2D1A/CD300A/SLA2	0.003123658	9
BP	GO:0099084	postsynaptic specialization organization	NTNG2/LILRB2/PTPRD/NRXN2/ABI3/NPTX1/NTRK3/CDH2/LRRTM2	0.003123658	9
BP	GO:0051281	positive regulation of release of sequestered calcium ion into cytosol	XCL1/CXCL9/TRDN/DRD1/CASQ1/BDKRB1/P2RY6/CXCL11/CXCL10/HAP1	0.003123658	10
BP	GO:0072538	T-helper 17 type immune response	BATF/EPHB2/RORC/FOXP3/CLEC7A/LY9/SLAMF6/IL12RB1/IL6/TBX21	0.003123658	10
BP	GO:0032613	interleukin-10 production	XCL1/EPX/LILRA5/NOD2/LILRB1/CD40LG/CD28/IDO1/FOXP3/CLEC7A/TIGIT/SASH3/IL6	0.003156082	13
BP	GO:0032653	regulation of interleukin-10 production	XCL1/EPX/LILRA5/NOD2/LILRB1/CD40LG/CD28/IDO1/FOXP3/CLEC7A/TIGIT/SASH3/IL6	0.003156082	13
BP	GO:0002676	regulation of chronic inflammatory response	LTA/IDO1/FOXP3/TNF/CCL5	0.003187536	5
BP	GO:0033089	positive regulation of T cell differentiation in thymus	EGR3/GLI2/TESPA1/RASGRP1/IL7R	0.003187536	5
BP	GO:0038007	netrin-activated signaling pathway	TUBB3/UNC5A/UNC5D/UNC5C/UNC5CL	0.003187536	5
BP	GO:0099151	regulation of postsynaptic density assembly	PTPRD/ABI3/NPTX1/NTRK3/LRRTM2	0.003187536	5
BP	GO:0099173	postsynapse organization	DOCK10/NTNG2/NLGN4X/SRCIN1/LRRK2/ARC/LILRB2/LRFN2/ZDHHC15/NEFL/EPHB2/INA/PPFIA2/PTPRD/DNM3/NRXN2/ABI3/ZNF365/NPTX1/NTRK3/CDH2/SLC7A11/ITPKA/LRRTM2	0.003231893	24
BP	GO:0099504	synaptic vesicle cycle	PRRT2/CHRNA5/DRD2/NLGN4X/LRRK2/DRD1/RAB3B/STON2/SLC4A8/P2RX1/SLC17A7/PACSIN1/RIMS2/AMPH/CHRNA6/SYT5/DNM3/P2RY1/BRSK1/CPLX2/ADCY1/SYT2/CDH2/DOC2B/SYT1/SYP	0.00327208	26
BP	GO:0008306	associative learning	ABCC8/DRD2/ATP1A2/GRIN1/DRD1/GABRA5/SLC1A1/RAPGEF3/SLC6A1/TNR/BRSK1/NDRG4/GRIN2A/SLC7A11/MAP1A	0.003296974	15
BP	GO:0035640	exploration behavior	GAD1/ATP1A2/LRRK2/BRINP1/CHL1/TNR/HTR1A/SLC4A10	0.003582265	8
BP	GO:0019229	regulation of vasoconstriction	PTGS2/ATP1A2/SMTNL2/DOCK4/P2RX1/BDKRB2/KCNMB4/CYSLTR1/CD38/GJA5/ACE/ASIC2/HTR1A	0.003632831	13
BP	GO:0050433	regulation of catecholamine secretion	DRD2/SYT11/KCNA2/CHRNA4/CHRNA6/SYT5/FFAR3/P2RY1/SYT2/SYT6/SYT1/CHGA	0.003632831	12
BP	GO:0099072	regulation of postsynaptic membrane neurotransmitter receptor levels	HPCA/ARC/CPT1C/CACNG3/GPC4/CALY/FRRS1L/DNM3/NPTX1/CACNG5/CACNG4/ITGB3	0.003632831	12
BP	GO:0007269	neurotransmitter secretion	PRRT2/CHRNA5/DRD2/LRRK2/SYT11/DRD1/SLC4A8/P2RX1/KCNMB4/RIMS2/CHRNA6/SYT5/NRXN2/P2RY1/BRSK1/CPLX2/ADCY1/SYT2/DOC2B/SYT1/CHRNB4/SYP	0.003655998	22
BP	GO:0099643	signal release from synapse	PRRT2/CHRNA5/DRD2/LRRK2/SYT11/DRD1/SLC4A8/P2RX1/KCNMB4/RIMS2/CHRNA6/SYT5/NRXN2/P2RY1/BRSK1/CPLX2/ADCY1/SYT2/DOC2B/SYT1/CHRNB4/SYP	0.003655998	22
BP	GO:0043271	negative regulation of ion transport	PTGS2/DRD2/CRHR1/ATP1A2/LILRB1/TRDN/SLN/ADORA1/SYT11/LILRB2/KCNH2/CLIC2/HECW2/EPHB2/RRAD/GEM/PLA2R1/MAOB/ACE/TNF/PLN/ANO9/MMP9	0.003750596	23
BP	GO:0010977	negative regulation of neuron projection development	SEMA5B/LRRK2/MT3/MAG/INPP5J/MIR219A1/NTN1/SEMA3E/GFI1/SLIT1/EPHB2/CD38/DKK1/PTPRO/SEMA3C/DNM3/ZNF365/TNR/MCF2/FSTL4/BCL11A	0.003867381	21
BP	GO:0008038	neuron recognition	NTM/NEXN/CNTN6/CNTN2/IGSF9/EPHB2/OPCML/FEZF2/DSCAML1/CNTNAP2/EMB	0.004127559	11
BP	GO:0042461	photoreceptor cell development	GNGT1/TULP1/CNGB1/PRDM1/MFSD2A/NR2E3/RORB/RP1/CRB1/USH1C/CABP4	0.004127559	11
BP	GO:0071222	cellular response to lipopolysaccharide	THPO/CXCL9/IRF8/LTF/NOD2/LILRB1/CXCL2/PDE4B/CD180/PTPN22/LILRB2/STAP1/HAVCR2/GFI1/IL18/IL1B/EPHB2/SCIMP/CMPK2/CXCL11/TNF/CXCL10/CCL3/CCL5/CCR5/CD86/IL6/CD6/CXCL13	0.004213919	29
BP	GO:0042310	vasoconstriction	PTGS2/ATP1A2/SMTNL2/DOCK4/P2RX1/BDKRB2/KCNMB4/CYSLTR1/CD38/SLC8A1/GJA5/ACE/ASIC2/HTR1A/HTR2B	0.004234529	15
BP	GO:0050432	catecholamine secretion	DRD2/SYT11/KCNA2/CHRNA4/CHRNA6/SYT5/FFAR3/P2RY1/SYT2/SYT6/SYT1/CHGA	0.004234529	12
BP	GO:0046879	hormone secretion	KCNJ11/GCK/FOXD1/ABCC8/DRD2/CRHR1/IFNG/ADCY8/IL1RN/MAFA/ADORA1/GPR27/PTPRN/SLC16A10/NKX6-1/IL1B/FOXL2/IL11/RIMS2/HFE/CD38/HCAR2/TNF/GPR68/FFAR3/P2RY1/CCL5/GATA3/HTR1A/DOC2B/LIF/G6PC2/IL6/CHGA/VGF	0.004331152	35
BP	GO:0010001	glial cell differentiation	IFNG/HES5/GPR37L1/PRDM8/MT3/MAG/NEUROD4/DRD1/OLIG1/CNTN2/NKX6-1/IL1B/TENM4/TNF/ROR1/TSPAN2/ZNF365/TTBK1/CRB1/NTRK3/CDH2/LEF1/LIF/NOG/OLIG2/KCNJ10/DUSP10/IL6/SLC45A3	0.004512004	29
BP	GO:0030431	sleep	DRD2/ADRB1/ADORA1/CACNA1I/KCNA2/IL18/GRIN2A/PTGDR	0.004552719	8
BP	GO:0072539	T-helper 17 cell differentiation	BATF/RORC/FOXP3/LY9/SLAMF6/IL12RB1/IL6/TBX21	0.004552719	8
BP	GO:0019228	neuronal action potential	GPR88/CACNA1I/DRD1/FGF12/KCNA2/P2RX1/KCNMB4/CACNA1G/SCN8A	0.004725212	9
BP	GO:0042462	eye photoreceptor cell development	GNGT1/TULP1/PRDM1/NR2E3/RORB/RP1/CRB1/USH1C/CABP4	0.004725212	9
BP	GO:0050730	regulation of peptidyl-tyrosine phosphorylation	CASS4/AFAP1L2/LILRA5/IFNG/NOD2/HES5/MIR221/SRCIN1/IGF1/ADORA1/NTF3/STAP1/PTPRC/FCGR1A/IL18/PTPN6/IL11/PDGFD/CD3E/TNFSF18/ACE/TNF/CLEC7A/SAMSN1/CD300A/NCF1/TNFRSF18/CCL5/EGF/IL15/LIF/IL6/ITGB3	0.004728371	33
BP	GO:0098739	import across plasma membrane	KCNJ11/SLC9A7/ATP1A2/IFNG/KCNK9/SLC2A3/ATP1A3/KCNH2/TRPV3/SCNN1A/P2RX1/FXYD2/SLC6A13/SLC1A1/HFE/SLC8A1/ATP4B/SLC1A3/TNF/SLC7A3/SLC6A1/SLC47A1/SLC1A2/KCNJ4/SLC7A11/KCNJ10	0.004771179	26
BP	GO:2000514	regulation of CD4-positive, alpha-beta T cell activation	XCL1/IFNG/CCL19/IL18/CD160/FOXP3/IL27/NCKAP1L/IL12RB1/GATA3/CD86/SASH3/TBX21	0.00477377	13
BP	GO:0010820	positive regulation of T cell chemotaxis	XCL1/TNFSF14/CCR2/XCL2/CCL5/CXCL13	0.00477377	6
BP	GO:0051651	maintenance of location in cell	XCL1/DRD2/CXCL9/ATP1A2/SORL1/TRDN/CCL19/DRD1/PTPRC/CASQ1/CLIC2/TRPA1/BDKRB1/PTPN6/P2RY6/SLC8A1/CXCL11/CXCL10/SLC30A3/HAP1/LCK/CCR7/CCL3/XCR1/FASLG/CORO1A/CCR5/PLN/HTR2B	0.004775965	29
BP	GO:0043370	regulation of CD4-positive, alpha-beta T cell differentiation	IFNG/CCL19/IL18/FOXP3/IL27/NCKAP1L/IL12RB1/GATA3/CD86/SASH3/TBX21	0.004809777	11
BP	GO:0032409	regulation of transporter activity	SCN2B/ABCC8/DRD2/CRHR1/ATP1A2/IFNG/PDE4B/TRDN/SLN/HPCA/ARC/STAC/FGF12/CASQ1/CLIC2/HECW2/CACNG3/EPHB2/RRAD/FXYD7/FXYD2/RASGRF1/CACNB4/P2RY6/GEM/STAC2/CCR2/KCNC1/CACNB1/HAP1/SCN4B/CACNG5/PLN/ANO9/MMP9/CACNG4/SHISA8	0.004888733	37
BP	GO:0002725	negative regulation of T cell cytokine production	XCL1/SLAMF1/FOXP3/HFE/TBX21	0.005138767	5
BP	GO:0034163	regulation of toll-like receptor 9 signaling pathway	PTPN22/FCRL3/LILRA4/RSAD2/RAB7B	0.005138767	5
BP	GO:0099150	regulation of postsynaptic specialization assembly	PTPRD/ABI3/NPTX1/NTRK3/LRRTM2	0.005138767	5
BP	GO:0051051	negative regulation of transport	ADTRP/KCNJ11/PTGS2/PRRT2/ABCC8/DRD2/CRHR1/ATP1A2/LILRB1/CABP1/TRDN/SLN/SRCIN1/LRRK2/ADORA1/SYT11/LILRB2/CD300LF/TIFAB/KCNH2/CLIC2/HECW2/TRAT1/IL1B/EPHB2/PKIA/RRAD/MAP1B/PACSIN1/IL11/GEM/RSAD2/PLA2R1/MAOB/CCR2/ACE/TNF/CD300A/P2RY1/NCKAP1L/CORO1A/CD84/EGF/PLN/LIF/ANO9/MMP9/LRRTM2/CHGA/ITGB3/FOXF1	0.00516559	51
BP	GO:0045494	photoreceptor cell maintenance	RDH12/CDH23/ABCA4/TULP1/CNGB1/ESRRB/CLRN1/RP1/CRB1/USH1C	0.005363755	10
BP	GO:0002275	myeloid cell activation involved in immune response	IFNG/DOCK2/HAVCR2/SLAMF1/FGR/PTPN6/CCR2/RASGRP1/CD300A/CCL3/CD84/CPLX2/PTGDR/SUCNR1/CHGA/FOXF1	0.005389599	16
BP	GO:0051926	negative regulation of calcium ion transport	PTGS2/DRD2/CRHR1/ATP1A2/LILRB1/TRDN/SLN/LILRB2/CLIC2/RRAD/GEM/ACE/PLN	0.005422773	13
BP	GO:1902475	L-alpha-amino acid transmembrane transport	ATP1A2/SLC38A5/SLC17A7/SLC1A1/SLC3A1/SLC1A3/TNF/SLC7A3/SLC38A3/SLC47A1/SLC1A2/SLC7A11/KCNJ10	0.005422773	13
BP	GO:0051968	positive regulation of synaptic transmission, glutamatergic	PTGS2/DRD1/CACNG3/NTRK1/CCR2/TNR/CACNG5/CACNG4	0.005690593	8
BP	GO:1903514	release of sequestered calcium ion into cytosol by endoplasmic reticulum	ATP1A2/TRDN/CASQ1/CLIC2/SLC8A1/CCL3/FASLG/CCR5/PLN	0.005711784	9
BP	GO:0034121	regulation of toll-like receptor signaling pathway	LTF/NOD2/TASL/PTPN22/FCRL3/CD300LF/NLRP6/GFI1/BIRC3/LILRA4/RSAD2/RAB7B/CD300A/IRF1	0.005788099	14
BP	GO:0002690	positive regulation of leukocyte chemotaxis	XCL1/CAMK1D/CCL19/SLAMF1/TNFSF14/CCR2/CXCL10/CCR7/NCKAP1L/CCL3/PLA2G7/XCL2/CCL5/CCL4/IL6/CXCL13	0.00601595	16
BP	GO:2000404	regulation of T cell migration	XCL1/ECM1/TNFSF14/SPN/CCR2/CXCL10/XCL2/CCL5/ITGA4/CXCL13	0.006414324	10
BP	GO:0034764	positive regulation of transmembrane transport	XCL1/ABCC8/CXCL9/IFNG/TRDN/IGF1/ARC/KCNMB1/STAC/DRD1/KCNH2/CASQ1/RGS7/BDKRB1/P2RX1/CACNG3/EPHB2/FXYD2/P2RY6/STAC2/CXCL11/CCR2/KCNC1/CXCL10/HAP1/SLC1A2/CA2/CACNG4	0.006462589	28
BP	GO:0002444	myeloid leukocyte mediated immunity	FCGR3A/STAP1/NLRP6/FCGR1A/FGR/IGHG1/CCR2/RASGRP1/ACE/CD300A/CCL3/CD84/CPLX2/PTGDR/IL6/CHGA/FOXF1	0.006606404	17
BP	GO:0070593	dendrite self-avoidance	NEXN/CNTN6/CNTN2/IGSF9/DSCAML1/EMB	0.006666037	6
BP	GO:0097107	postsynaptic density assembly	PTPRD/NRXN2/ABI3/NPTX1/NTRK3/LRRTM2	0.006666037	6
BP	GO:0046928	regulation of neurotransmitter secretion	CHRNA5/DRD2/LRRK2/SYT11/DRD1/SLC4A8/P2RX1/KCNMB4/CHRNA6/P2RY1/CPLX2/ADCY1/SYT1/CHRNB4/SYP	0.006707923	15
BP	GO:0097305	response to alcohol	ADCY2/VCAM1/DRD2/MLC1/ADCYAP1R1/ADCY8/KCNMB1/CCL19/SLC6A3/GRIN1/RGS7/NEFL/CES1/PTGER4/FOXP3/P2RY6/MAOB/ACE/TNF/CD27/CCR7/CCL3/ADCY1/GRIN2A/NTRK3/CCR5/GATA3/SLIT3/PTGDR/HPGD	0.006824021	30
BP	GO:0014046	dopamine secretion	DRD2/SYT11/KCNA2/CHRNA4/CHRNA6/SYT5/SYT2/SYT6/SYT1	0.00693556	9
BP	GO:0014059	regulation of dopamine secretion	DRD2/SYT11/KCNA2/CHRNA4/CHRNA6/SYT5/SYT2/SYT6/SYT1	0.00693556	9
BP	GO:0071695	anatomical structure maturation	LTF/TDRD5/HES5/TDRD10/SPINK5/LRRK2/IGF1/PDE3A/ACTL6B/CCL19/CDK5R2/PHOSPHO1/CNGB1/CNTN2/BHLHA15/NKX6-1/PAEP/SRRM4/TGFB2/CLEC7A/EPHA8/INSL3/CEND1/WNT10B/CNTNAP2/ROPN1B/GATA3/BNC1/IL15/BCL11A/ROPN1	0.00693556	31
BP	GO:0015807	L-amino acid transport	ATP1A2/SLC38A5/SLC17A7/SLC1A1/SLC3A1/SLC1A3/TNF/SLC7A3/SLC38A3/SLC47A1/SLC1A2/SLC7A11/KCNJ10	0.007056009	13
BP	GO:0033198	response to ATP	KCNJ11/PTGS2/TRPC3/P2RX1/IL1B/SLC8A1/P2RY1/P2RX5	0.007077518	8
BP	GO:0060047	heart contraction	SCN2B/DRD2/ADRB1/KCNH6/ATP1A2/PDE4B/TRDN/ACTC1/GATA6/ATP1A3/ADORA1/FGF12/KCNH2/CLIC2/CELF2/MYLK2/SLC1A1/SLC8A1/CACNA1G/GJA5/TGFB2/ACE/TNF/MYL4/HOPX/SCN4B/ADM2/PLN/TNNC1/GATA4/CHGA	0.007381978	31
BP	GO:0003012	muscle system process	TNNT1/PTGS2/SORBS2/SCN2B/ABCC8/DRD2/ATP1A2/LMCD1/ANKRD2/PDE4B/TRDN/SLN/IGF1/TRPC3/GATA6/ADORA1/STAC/DOCK4/DRD1/FGF12/TIFAB/KCNH2/CASQ1/CLIC2/ATP8A2/P2RX1/IL1B/BDKRB2/MYLK2/CD38/STAC2/KCNMA1/SLC8A1/CACNA1G/GJA5/TNF/MYL4/SCN4B/P2RY1/SSTR2/MYOM1/ITGA2/IL15/PLN/TNNC1/CHRNB4/HTR2B/GATA4/CHGA	0.007394757	49
BP	GO:0010817	regulation of hormone levels	GCNT4/KCNJ11/GCK/FOXD1/ABCC8/RDH12/DRD2/CRHR1/IFNG/ADCY8/IL1RN/SLC22A9/DDO/CRYM/CYP27C1/RDH8/BCHE/MAFA/ADORA1/GPR27/PTPRN/SLC16A10/IL4I1/NKX6-1/PCSK1/GFI1/IL1B/FOXL2/CYP2S1/IL11/RIMS2/HFE/ASMT/CD38/HCAR2/ACE/TNF/GPR68/FFAR3/P2RY1/GNB3/CHST9/PLA2G7/CCL5/GATA3/HTR1A/DOC2B/LIF/PCSK2/G6PC2/IL6/CHGA/VGF	0.007484455	53
BP	GO:0001754	eye photoreceptor cell differentiation	GNGT1/TULP1/SDK2/PRDM1/NR2E3/RORB/RP1/CRB1/USH1C/CABP4	0.007484455	10
BP	GO:0089718	amino acid import across plasma membrane	ATP1A2/SLC6A13/SLC1A1/SLC1A3/TNF/SLC7A3/SLC47A1/SLC1A2/SLC7A11/KCNJ10	0.007484455	10
BP	GO:2000273	positive regulation of signaling receptor activity	IFNG/ARC/ADORA1/CACNG3/EPHB2/HFE/CCR2/NCF1/EGF/CACNG4	0.007484455	10
BP	GO:0009314	response to radiation	PTGS2/CRIP1/ABCC8/VCAM1/HOXA1/DRD2/ATP1A2/NFATC4/GNGT1/GNGT2/SEMA5B/AQP4/ABCA4/GPR88/TRPC3/GRIN1/TULP1/DRD1/PTPRC/CNGB1/CCR4/GUCY2D/ATP8A2/FOXP3/CACNA2D4/NTRK1/KCNC1/NR2E3/SLC1A3/TNF/CXCL10/SAG/ASIC2/MAPK10/ELOVL4/BRSK1/NDRG4/SLC1A2/RP1/HYAL1/CRB1/GRIN2A/SLC7A11/GATA3/CABP4/MMP9/MMP1/SLC4A10	0.007522542	48
BP	GO:0009615	response to virus	XCL1/CXCL9/IFNG/LILRB1/POU2F2/RNASE2/OASL/SLFN11/PTPN22/CCL19/NLRP9/PTPRC/GBP1/FGR/MX2/IL1B/ISG20/BIRC3/IFI27/ITGAX/ZBP1/FOXP3/RSAD2/PRF1/IL27/NLRC5/TNF/CXCL10/IFI44L/IL12RB1/AIM2/HYAL1/CCL5/GATA3/TLR8/IL15/CCL4/MMP12/CCL22/IL6/IRF1/POU2AF1/TBX21/BATF3	0.007522542	44
BP	GO:0043090	amino acid import	ATP1A2/SLC6A13/SLC1A1/SLC1A3/TNF/SLC7A3/SLC6A1/SLC47A1/SLC1A2/SLC7A11/KCNJ10	0.007580483	11
BP	GO:0002645	positive regulation of tolerance induction	LILRB2/IDO1/FOXP3/CD3E/FOXJ1	0.00773733	5
BP	GO:0031223	auditory behavior	DRD2/TIFAB/SLC1A3/NRXN2/CNTNAP2	0.00773733	5
BP	GO:0051798	positive regulation of hair follicle development	HPSE/TGFB2/TNF/FST/WNT10B	0.00773733	5
BP	GO:0098884	postsynaptic neurotransmitter receptor internalization	HPCA/ARC/CALY/DNM3/ITGB3	0.00773733	5
BP	GO:0140239	postsynaptic endocytosis	HPCA/ARC/CALY/DNM3/ITGB3	0.00773733	5
BP	GO:0051962	positive regulation of nervous system development	DRD2/IFNG/MIR221/LINGO2/MAG/NTN1/NKX6-1/ST8SIA2/LTA/NGF/IL1B/NEFL/EPHB2/MAP1B/TENM4/PTPRD/NTRK1/ACE/TNF/HAP1/ZNF365/LPAR3/ASIC2/TTBK1/AMIGO2/LRRN3/ITPKA/LIF/SLITRK2/OLIG2/IL6/LRRTM2/THBS2	0.007851621	33
BP	GO:0003407	neural retina development	GPM6A/NEUROD4/ATP8A2/SDK2/SLC17A7/SLC1A1/TGFB2/RORB/RP1/MEGF11/CRB1/USH1C/CABP4	0.007860688	13
BP	GO:0002922	positive regulation of humoral immune response	NOD2/PTPRC/LTA/IL1B/TNF/CCR7/ZP4	0.008256717	7
BP	GO:0090066	regulation of anatomical structure size	PTGS2/ADRB1/ATP1A2/SEMA5B/SMTNL2/AQP4/LRRK2/KCNMB1/ADORA1/DOCK4/MT3/MAG/DRD1/RAB3B/CNTN2/NTN1/NKX6-1/SEMA3E/NGF/P2RX1/NEFL/BDKRB2/SLIT1/VAV1/MAP1B/KCNMB4/CYSLTR1/CPS1/CD38/KCNMA1/SLC8A1/GJA5/SEMA3C/ACE/TNF/IL7R/CCR7/P2RY1/LPAR3/NCKAP1L/UTS2R/ASIC2/PRR16/CORO1A/GNB3/TNR/CCL26/HTR1A/USH1C/FSTL4/HTR2B/CCL24	0.008258887	52
BP	GO:0032102	negative regulation of response to external stimulus	ADTRP/CD96/ABCC8/DRD2/LTF/NOD2/LILRB1/SAA1/MIR221/SEMA5B/SPINK5/IGF1/ADORA1/SYT11/SLC6A3/KIR2DL4/STAP1/DRD1/PTPRC/HAVCR2/GPR18/NLRP6/SEMA3E/FGR/MEFV/SLIT1/CPB2/PTGER4/FOXP3/LRFN5/NLRC5/PTPRO/SEMA3C/TNF/CD109/SIGLEC10/TNR/SLAMF8/EPPK1/GATA3/MIR30C2/SUSD4/MMP12/DUSP10/CXCL13/CST7/FOXF1	0.008363105	47
BP	GO:0046530	photoreceptor cell differentiation	GNGT1/TULP1/CNGB1/SDK2/PRDM1/MFSD2A/NR2E3/RORB/RP1/CRB1/USH1C/CABP4	0.008384885	12
BP	GO:0097106	postsynaptic density organization	LILRB2/PTPRD/NRXN2/ABI3/NPTX1/NTRK3/CDH2/LRRTM2	0.008606502	8
BP	GO:0016079	synaptic vesicle exocytosis	PRRT2/CHRNA5/DRD2/LRRK2/DRD1/SLC4A8/P2RX1/RIMS2/CHRNA6/SYT5/P2RY1/CPLX2/ADCY1/SYT2/DOC2B/SYT1/SYP	0.008649613	17
BP	GO:0061900	glial cell activation	IFNG/LRRK2/SYT11/STAP1/PTPRC/IL1B/TNF/CCL3/TTBK1/IL6/CST7	0.008698741	11
BP	GO:0007162	negative regulation of cell adhesion	ADTRP/XCL1/LILRB1/IL1RN/ARHGAP6/LAG3/MIR221/PTPN22/CTLA4/LILRB2/PTPRC/HAVCR2/IL4I1/GBP1/SEMA3E/PTPN6/EPHB2/PLA2G2D/IDO1/LAX1/FOXP3/EPCAM/HFE/SPN/CRTAM/PTPRO/CD300A/NCKAP1L/TNR/ADAMDEC1/FOXJ1/TIGIT/CD86/MMP12/IRF1/TBX21	0.008717318	36
BP	GO:0001894	tissue homeostasis	PTGS2/ABCC8/RDH12/LTF/NOD2/DCSTAMP/CDH23/ABCA4/TULP1/CNGB1/ESRRB/TNFRSF11B/IGHG3/NAPSA/SLC1A1/TMEM119/CD38/IGHA2/GPR55/MFSD2A/CCR2/JCHAIN/HOMER2/CORO1A/CLRN1/RP1/IGKC/CRB1/IGHA1/USH1C/SASH3/IL6/ITGB3	0.00874864	33
BP	GO:0021756	striatum development	DRD2/LRRK2/DRD1/CNTNAP2/SLC7A11/BCL11B	0.008822106	6
BP	GO:1904427	positive regulation of calcium ion transmembrane transport	XCL1/CXCL9/TRDN/STAC/DRD1/CASQ1/BDKRB1/P2RX1/P2RY6/STAC2/CXCL11/CXCL10/HAP1	0.008841142	13
BP	GO:0071219	cellular response to molecule of bacterial origin	THPO/CXCL9/IRF8/LTF/NOD2/LILRB1/CXCL2/PDE4B/CD180/PTPN22/LILRB2/STAP1/HAVCR2/GFI1/IL18/IL1B/EPHB2/SCIMP/CMPK2/CXCL11/TNF/CXCL10/CCL3/CCL5/CCR5/CD86/IL6/CD6/CXCL13	0.00885929	29
BP	GO:0060291	long-term synaptic potentiation	CALB2/DRD2/NFATC4/ADCY8/ARC/ADORA1/LILRB2/DRD1/GRIN2D/SCGN/EPHB2/SLC1A1/TNR/ADCY1/GRIN2A/LRRTM2	0.00885929	16
BP	GO:0045860	positive regulation of protein kinase activity	CASS4/AFAP1L2/DRD2/LTF/LILRA5/IFNG/NOD2/ADCY8/FGD2/SRCIN1/LRRK2/IGF1/LCP2/ADORA1/CD40LG/CCL19/MT3/NTF3/STAP1/PTPRC/CDK5R2/FCGR1A/IL18/IL1B/PDGFD/SLC1A1/DKK1/RASGRP1/TGFB2/ACE/TNF/CD300A/NCF1/CCR7/NCKAP1L/TTBK1/CCL5/NTRK3/TNFSF15/EGF/FGF18/CD86/HTR2B/ITGB3	0.008874318	44
BP	GO:0001776	leukocyte homeostasis	DOCK10/TNFRSF13B/SIT1/PDE4B/LMO1/TNFSF14/FOXP3/GPR174/HCAR2/CCR2/NCKAP1L/CORO1A/SLC7A11/TNFSF13B/IL6	0.009016369	15
BP	GO:0035725	sodium ion transmembrane transport	SCN2B/SLC9A7/ATP1A2/ATP1A3/CACNA1I/SLC6A3/FGF12/SLC4A8/HECW2/SCNN1A/FXYD7/FXYD2/SLC6A13/KCNK1/SLC17A7/SLC8A1/CACNA1G/ATP4B/SCN4B/ASIC2/SLC6A1/SCN8A/PKD2L1/SLC4A10	0.009124507	24
BP	GO:0015800	acidic amino acid transport	ATP1A2/ADORA1/SLC6A13/SLC17A7/SLC1A1/SLC3A1/SLC1A3/TNF/SLC6A1/SLC1A2/SLC7A11/KCNJ10	0.009485026	12
BP	GO:1901020	negative regulation of calcium ion transmembrane transporter activity	DRD2/CRHR1/ATP1A2/TRDN/SLN/CLIC2/RRAD/GEM/PLN	0.009709766	9
BP	GO:0010518	positive regulation of phospholipase activity	ADCYAP1R1/ARHGAP6/HPCA/P2RY6/GPR55/SELE/CCL5/S1PR4/CD86/HTR2B/ITK	0.009962598	11
BP	GO:0061098	positive regulation of protein tyrosine kinase activity	CASS4/AFAP1L2/LILRA5/SRCIN1/ADORA1/STAP1/FCGR1A/ACE/NCF1/CCL5/EGF	0.009962598	11
BP	GO:0001774	microglial cell activation	IFNG/LRRK2/SYT11/STAP1/PTPRC/TNF/CCL3/TTBK1/IL6/CST7	0.010060848	10
BP	GO:0042220	response to cocaine	DRD2/SLC6A3/DRD1/ST8SIA2/SLC1A1/SLC1A3/SLC6A1/HOMER2/SLC1A2/CACNG4	0.010060848	10
BP	GO:0097028	dendritic cell differentiation	IRF8/LILRB1/DCSTAMP/UBD/CCL19/LILRB2/BATF/CCR7/CAMK4/BATF3	0.010060848	10
BP	GO:0034114	regulation of heterotypic cell-cell adhesion	BMP7/IL1RN/MIR221/IL1B/SKAP1/TNF/LCK	0.01029159	7
BP	GO:0050860	negative regulation of T cell receptor signaling pathway	UBASH3A/PTPN22/GBP1/PTPN6/CD160/SH2D1A/SLA2	0.01029159	7
BP	GO:0099560	synaptic membrane adhesion	NTNG2/PTPRD/GPC4/LRFN5/LRRC4C/MDGA1/SLITRK2	0.01029159	7
BP	GO:0043372	positive regulation of CD4-positive, alpha-beta T cell differentiation	IFNG/CCL19/IL18/FOXP3/NCKAP1L/IL12RB1/CD86/SASH3	0.010332558	8
BP	GO:0071353	cellular response to interleukin-4	XCL1/DCSTAMP/RUFY4/CD300LF/CORO1A/LEF1/GATA3/IL2RG	0.010332558	8
BP	GO:0014015	positive regulation of gliogenesis	MIR221/MAG/NKX6-1/LTA/IL1B/TENM4/TNF/ZNF365/TTBK1/LIF/OLIG2/IL6	0.010717334	12
BP	GO:0042886	amide transport	KCNJ11/GCK/ABCC8/DRD2/CRHR1/IFNG/ADCY8/IL1RN/AQP3/MAFA/ADORA1/GPR27/PTPRN/SLC16A10/AQP9/NKX6-1/IL1B/SLC38A5/RIMS2/HFE/CD38/CDH17/TNF/GPR68/FFAR3/SLC47A1/CA2/CCL5/SLC7A11/DOC2B/G6PC2/IL6/CHGA/VGF	0.010749214	34
BP	GO:0033555	multicellular organismal response to stress	ADRB1/ATP1A2/ADCYAP1R1/DRD1/TRPA1/EPHB2/GABRA5/IDO1/SLC1A1/NTRK1/BRINP1/HTR1A/TAC1	0.010995911	13
BP	GO:0045123	cellular extravasation	FUT7/VCAM1/PTGER4/PDGFD/SPN/SELE/CCR2/TNF/LYVE1/JAML/ITGAL/ITGA4/SELL	0.010995911	13
BP	GO:0032621	interleukin-18 production	GBP5/NOD2/NLRP9/TNF/CD84	0.010995911	5
BP	GO:0032661	regulation of interleukin-18 production	GBP5/NOD2/NLRP9/TNF/CD84	0.010995911	5
BP	GO:0035745	T-helper 2 cell cytokine production	XCL1/RSAD2/GATA3/IL6/TBX21	0.010995911	5
BP	GO:0042492	gamma-delta T cell differentiation	EGR3/PTPRC/GPR18/NCKAP1L/LEF1	0.010995911	5
BP	GO:1904889	regulation of excitatory synapse assembly	PTPRD/ABI3/NPTX1/NTRK3/LRRTM2	0.010995911	5
BP	GO:2000551	regulation of T-helper 2 cell cytokine production	XCL1/RSAD2/GATA3/IL6/TBX21	0.010995911	5
BP	GO:2000300	regulation of synaptic vesicle exocytosis	CHRNA5/DRD2/LRRK2/DRD1/SLC4A8/P2RX1/CHRNA6/P2RY1/ADCY1/SYT1/SYP	0.011241238	11
BP	GO:0010863	positive regulation of phospholipase C activity	ADCYAP1R1/ARHGAP6/P2RY6/GPR55/SELE/S1PR4/CD86/HTR2B/ITK	0.011286148	9
BP	GO:0017158	regulation of calcium ion-dependent exocytosis	CACNA1I/SYT11/CDK5R2/CACNA1G/SYT5/SYT2/DOC2B/SYT6/SYT1	0.011286148	9
BP	GO:0034162	toll-like receptor 9 signaling pathway	PTPN22/FCRL3/HAVCR2/LILRA4/RSAD2/RAB7B	0.011403392	6
BP	GO:0051797	regulation of hair follicle development	HPSE/TGFB2/TNF/NGFR/FST/WNT10B	0.011403392	6
BP	GO:0071625	vocalization behavior	NLGN4X/TIFAB/BRINP1/NRXN2/CNTNAP2/NRXN3	0.011403392	6
BP	GO:0007632	visual behavior	ABCC8/HOXA1/DRD2/ATP1A2/GRIN1/DRD1/NDRG4/SLC1A2/GRIN2A/SLC7A11	0.01144653	10
BP	GO:0097720	calcineurin-mediated signaling	NR5A2/NFATC4/LMCD1/IGF1/NFATC2/TBC1D10C/TNF/CLEC7A/ADGRB2/HOMER2	0.01144653	10
BP	GO:0099565	chemical synaptic transmission, postsynaptic	CHRNA5/DRD2/INSYN2A/NLGN4X/LRRK2/ADORA1/GRIN1/GRIN2D/P2RX1/RIMS2/SEZ6/CHRNA4/CHRNA6/GRIN2A/P2RX5/CHRNB4	0.011582034	16
BP	GO:0030902	hindbrain development	BMP7/FAIM2/GBX2/NLGN4X/GPR37L1/GLI2/CDK5R2/GDF10/EPHB2/SEZ6/CD3E/KCNC1/HAP1/CEND1/ZNF365/HOXB2/HOXB3/SSTR2/EGF/LEF1/NOG	0.011594552	21
BP	GO:0045576	mast cell activation	RHOH/LCP2/CD300LF/FGR/PTPN6/RASGRP1/CD300A/CD84/CPLX2/PTGDR/CHGA/FOXF1	0.011898812	12
BP	GO:0006821	chloride transport	GABRA3/ANO4/CLIC5/SLC4A8/CLIC2/GABRA5/P2RY6/SLC1A1/CLIC3/SLC1A3/APOL1/SLC6A1/GABRB1/CA2/GABRP/ANO9/SLC4A10	0.012105854	17
BP	GO:0002637	regulation of immunoglobulin production	XCL1/MZB1/CD40LG/FCRL3/CD28/PTPRC/EPHB2/FOXP3/TNF/CD86/SASH3/IL6/TBX21	0.012230554	13
BP	GO:0050901	leukocyte tethering or rolling	FUT7/VCAM1/SPN/SELE/CCR2/TNF/ITGA4/SELL	0.012282356	8
BP	GO:0003015	heart process	SCN2B/DRD2/ADRB1/KCNH6/ATP1A2/PDE4B/TRDN/ACTC1/GATA6/ATP1A3/ADORA1/FGF12/KCNH2/CLIC2/CELF2/MYLK2/SLC1A1/SLC8A1/CACNA1G/GJA5/TGFB2/ACE/TNF/MYL4/HOPX/SCN4B/ADM2/PLN/TNNC1/GATA4/CHGA	0.012474769	31
BP	GO:0002407	dendritic cell chemotaxis	CCL19/SLAMF1/CCR2/CCR7/SLAMF8/CCL5/CCR5	0.012554911	7
BP	GO:0003094	glomerular filtration	IGKV3-20/ADORA1/IGHA2/PTPRO/GJA5/JCHAIN/IGHA1	0.012554911	7
BP	GO:0021895	cerebral cortex neuron differentiation	EOMES/DRD2/DRD1/CHD5/CNTN2/FEZF2/TOX	0.012554911	7
BP	GO:0098656	anion transmembrane transport	GABRA3/ANO4/SLC9A7/ATP1A2/SLC22A9/SLC4A8/CLIC2/SLC38A5/SLC6A13/GABRA5/SLC17A7/SLC1A1/SLC3A1/SLC1A3/TNF/APOL1/SLC7A3/SLC38A3/SLC6A1/GABRB1/SLC47A1/SLC1A2/SLC16A11/SLC25A21/SLC7A11/GABRP/ANO9/KCNJ10/EMB/SLC4A10	0.013161921	30
BP	GO:0032733	positive regulation of interleukin-10 production	XCL1/LILRA5/NOD2/CD40LG/CD28/CLEC7A/TIGIT/SASH3/IL6	0.013189484	9
BP	GO:0010517	regulation of phospholipase activity	ADCYAP1R1/ARHGAP6/HPCA/P2RY6/PLA2R1/GPR55/SELE/CCL5/S1PR4/CD86/HTR2B/ITK	0.013393482	12
BP	GO:1902476	chloride transmembrane transport	GABRA3/ANO4/SLC4A8/CLIC2/GABRA5/SLC1A1/SLC1A3/APOL1/SLC6A1/GABRB1/GABRP/ANO9	0.013393482	12
BP	GO:0051899	membrane depolarization	SCN2B/ATP1A2/LRRK2/CACNA1I/KCNH2/CNGB1/CHRNA4/SLC8A1/CACNA1G/CHRNA6/GJA5/SCN4B/SCN8A/HSH2D	0.013535482	14
BP	GO:0006936	muscle contraction	TNNT1/PTGS2/SCN2B/DRD2/ATP1A2/ANKRD2/PDE4B/TRDN/ADORA1/STAC/DOCK4/DRD1/FGF12/TIFAB/KCNH2/CASQ1/CLIC2/ATP8A2/P2RX1/BDKRB2/MYLK2/CD38/STAC2/KCNMA1/SLC8A1/CACNA1G/GJA5/TNF/MYL4/SCN4B/SSTR2/MYOM1/ITGA2/PLN/TNNC1/CHRNB4/HTR2B/GATA4/CHGA	0.013904615	39
BP	GO:0060997	dendritic spine morphogenesis	DOCK10/SRCIN1/LRRK2/ARC/ZDHHC15/EPHB2/PPFIA2/DNM3/ABI3/ZNF365/ITPKA	0.01453456	11
BP	GO:0002224	toll-like receptor signaling pathway	LTF/NOD2/TASL/PTPN22/FCRL3/CD300LF/HAVCR2/NLRP6/GFI1/BIRC3/SCIMP/LILRA4/RSAD2/RAB7B/TNF/CD300A/TLR8/IRF1	0.014592499	18
BP	GO:1903531	negative regulation of secretion by cell	ADTRP/KCNJ11/ABCC8/DRD2/LILRB1/SRCIN1/ADORA1/SYT11/IL1B/IL11/RSAD2/MAOB/CCR2/CD300A/P2RY1/NCKAP1L/CD84/LIF/CHGA/FOXF1	0.014592499	20
BP	GO:0015833	peptide transport	KCNJ11/GCK/ABCC8/DRD2/CRHR1/IFNG/ADCY8/IL1RN/MAFA/ADORA1/GPR27/PTPRN/SLC16A10/NKX6-1/IL1B/RIMS2/HFE/CD38/CDH17/TNF/GPR68/FFAR3/CA2/CCL5/SLC7A11/DOC2B/G6PC2/IL6/CHGA/VGF	0.014592499	30
BP	GO:0034612	response to tumor necrosis factor	XCL1/PTGS2/IL18BP/VCAM1/GBP2/DCSTAMP/UBD/CCL19/GBP1/CCL3L3/BIRC3/CCL23/TNFSF18/SELE/CD70/TNF/CCL3/AIM2/XCL2/HYAL1/TNFRSF18/CCL5/CCL26/GATA3/MIR30C2/CCL4/TNFSF13B/CCL18/CCL22/CCL24	0.014592499	30
BP	GO:0035025	positive regulation of Rho protein signal transduction	SYNPO2L/GPR17/GPR65/GPR20/P2RY10/GPR18/GPR174/GPR55	0.014592499	8
BP	GO:0035590	purinergic nucleotide receptor signaling pathway	GPR171/ADORA1/P2RY10/CNTN2/P2RX1/P2RY6/P2RY1/P2RX5	0.014592499	8
BP	GO:0070670	response to interleukin-4	XCL1/DCSTAMP/RUFY4/CD300LF/CORO1A/LEF1/GATA3/IL2RG	0.014592499	8
BP	GO:0099174	regulation of presynapse organization	NTNG2/PTPRD/GPC4/LRFN5/DKK1/NTRK3/MDGA1/SLITRK2	0.014592499	8
BP	GO:1905606	regulation of presynapse assembly	NTNG2/PTPRD/GPC4/LRFN5/DKK1/NTRK3/MDGA1/SLITRK2	0.014592499	8
BP	GO:2000106	regulation of leukocyte apoptotic process	NOD2/LILRB1/CCL19/PDCD1/IDO1/HCAR2/CD3G/CD27/IL7R/CCR7/CCL5/CCR5/SLC7A11/HSH2D	0.014889087	14
BP	GO:0042531	positive regulation of tyrosine phosphorylation of STAT protein	IFNG/HES5/MIR221/IGF1/IL18/TNFSF18/TNF/TNFRSF18/CCL5/IL15/LIF/IL6	0.014889087	12
BP	GO:0043299	leukocyte degranulation	NKG7/FGR/CCR2/RASGRP1/CD300A/NCKAP1L/CCL3/CORO1A/CD84/CPLX2/PTGDR/CHGA/FOXF1	0.014889087	13
BP	GO:0002269	leukocyte activation involved in inflammatory response	IFNG/LRRK2/SYT11/STAP1/PTPRC/TNF/CCL3/TTBK1/IL6/CST7	0.014889087	10
BP	GO:0048168	regulation of neuronal synaptic plasticity	DRD2/ARC/CNTN2/EPHB2/RASGRF1/KCNJ10/SHISA8/VGF/SLC4A10/SYP	0.014889087	10
BP	GO:2000107	negative regulation of leukocyte apoptotic process	NOD2/LILRB1/CCL19/IDO1/CD27/IL7R/CCR7/CCL5/CCR5/HSH2D	0.014889087	10
BP	GO:0007200	phospholipase C-activating G protein-coupled receptor signaling pathway	DRD2/GPR17/GPR65/GPR27/GPR20/DRD1/P2RY10/GPR18/P2RY6/GNG13/GPR174/GPR55/P2RY1/FPR1/HTR2B/CHGA	0.014889087	16
BP	GO:0001787	natural killer cell proliferation	FCGR3A/PTPN22/SLAMF1/IL18/IL15	0.014889087	5
BP	GO:0007638	mechanosensory behavior	DRD2/TIFAB/SLC1A3/NRXN2/CNTNAP2	0.014889087	5
BP	GO:0033004	negative regulation of mast cell activation	CD300LF/PTPN6/CD300A/CD84/FOXF1	0.014889087	5
BP	GO:0043301	negative regulation of leukocyte degranulation	CCR2/CD300A/NCKAP1L/CD84/FOXF1	0.014889087	5
BP	GO:0043374	CD8-positive, alpha-beta T cell differentiation	EOMES/GPR18/NCKAP1L/TOX/IRF1	0.014889087	5
BP	GO:0043547	positive regulation of GTPase activity	CHN2/XCL1/DOCK10/ADRB1/ARHGAP6/GPR65/RGS8/CCL19/NTF3/RGS7/CCL3L3/VAV1/RASGRF1/CCL23/TBC1D10C/RAPGEF3/NTRK1/RASGRP1/CHN1/CCR7/CCL3/RASGRP2/XCL2/CCL5/NTRK3/FOXJ1/CCL26/CCL4/CCL18/CCL22/CCL24/CXCL13	0.014939105	32
BP	GO:0030890	positive regulation of B cell proliferation	FCRL3/PTPRC/NFATC2/EPHB2/CD38/NCKAP1L/TNFSF13B/SASH3/CARD11	0.014939105	9
BP	GO:0032689	negative regulation of interferon-gamma production	XCL1/CD96/NOD2/LILRB1/HAVCR2/SLAMF1/NLRP6/FOXP3/GATA3	0.014939105	9
BP	GO:0042417	dopamine metabolic process	DRD2/MOXD1/SLC6A3/DRD1/SLC1A1/MAOB/TGFB2/GRIN2A/HTR1A	0.014939105	9
BP	GO:0070296	sarcoplasmic reticulum calcium ion transport	ATP1A2/TRDN/SLN/CASQ1/CLIC2/SLC8A1/CCL3/CCR5/PLN	0.014939105	9
BP	GO:1900274	regulation of phospholipase C activity	ADCYAP1R1/ARHGAP6/P2RY6/GPR55/SELE/S1PR4/CD86/HTR2B/ITK	0.014939105	9
BP	GO:0002675	positive regulation of acute inflammatory response	PTGS2/IL1B/TNF/C2CD4B/FFAR3/CCR7/IL6	0.015001842	7
BP	GO:0097205	renal filtration	IGKV3-20/ADORA1/IGHA2/PTPRO/GJA5/JCHAIN/IGHA1	0.015001842	7
BP	GO:0051592	response to calcium ion	ADCY8/AQP3/HPCA/KCNMB1/TRPC3/SYT11/CPNE6/PCSK1/CPNE5/DPEP1/KCNMB4/KCNMA1/SYT5/SLC6A1/RASGRP2/ADCY1/SYT2/SYT6/SYT1/SUCNR1	0.01524575	20
BP	GO:0060079	excitatory postsynaptic potential	CHRNA5/DRD2/NLGN4X/LRRK2/ADORA1/GRIN1/GRIN2D/P2RX1/RIMS2/SEZ6/CHRNA4/CHRNA6/GRIN2A/P2RX5/CHRNB4	0.015458675	15
BP	GO:0030198	extracellular matrix organization	ADTRP/NTNG2/SPINK5/ADAMTS9/EGFL6/MMP25/TNFRSF11B/HMCN1/LAMB3/COL11A1/CPB2/EGFLAM/ADAMTS14/IBSP/COLGALT2/SPOCK2/APLP1/TGFB2/TNF/ADAMTS4/LOX/TNR/CSGALNACT1/ADAMTS2/ADAMTS5/MMP12/MMP16/MMP9/COL22A1/POSTN/HPSE2/MMP1/IL6/WDR72/FOXF1	0.015906869	35
BP	GO:0033627	cell adhesion mediated by integrin	PTPN6/ITGAX/CD3E/SKAP1/TGFB2/EPHA8/ITGAL/NCKAP1L/CCL5/ITGA4/ITGA2/LIF/ITGB3/CXCL13	0.016061718	14
BP	GO:0043583	ear development	EYA4/HOXA1/HES5/PLPPR4/GBX2/CDH23/HPCA/MSX1/TIFAB/ESRRB/NTN1/ATP8A2/COL11A1/EPHB2/KCNK3/GABRA5/PRRX1/PVALB/TGFB2/ROR1/CLRN1/NTRK3/GATA3/USH1C/KCNK2/NOG/OSR2	0.016659259	27
BP	GO:0043062	extracellular structure organization	ADTRP/NTNG2/SPINK5/ADAMTS9/EGFL6/MMP25/TNFRSF11B/HMCN1/LAMB3/COL11A1/CPB2/EGFLAM/ADAMTS14/IBSP/COLGALT2/SPOCK2/APLP1/TGFB2/TNF/ADAMTS4/LOX/TNR/CSGALNACT1/ADAMTS2/ADAMTS5/MMP12/MMP16/MMP9/COL22A1/POSTN/HPSE2/MMP1/IL6/WDR72/FOXF1	0.0167224	35
BP	GO:0050982	detection of mechanical stimulus	TRPA1/COL11A1/NTRK1/PKDREJ/TNF/ASIC2/CDH2/PKD2L1/ITGA2/PIEZO2	0.016923934	10
BP	GO:0007616	long-term memory	DRD2/NFATC4/ADCY8/ARC/GRIA1/RASGRF1/ADCY1/CAMK4	0.016923934	8
BP	GO:0014808	release of sequestered calcium ion into cytosol by sarcoplasmic reticulum	ATP1A2/TRDN/CASQ1/CLIC2/SLC8A1/CCL3/CCR5/PLN	0.016923934	8
BP	GO:0031646	positive regulation of nervous system process	MAG/TENM4/ITGAX/RIMS2/TNR/ITGA2/CHRNB4/CST7	0.016923934	8
BP	GO:0014002	astrocyte development	IFNG/MT3/DRD1/IL1B/TNF/ROR1/TSPAN2/TTBK1/IL6	0.017363304	9
BP	GO:0014075	response to amine	DRD2/DRD1/RGS7/CPS1/SLC1A1/GLDC/KCNC1/GRIN2A/ITGA2	0.017363304	9
BP	GO:0010232	vascular transport	ATP1A2/SLC2A3/SLC4A8/SLCO3A1/SLC38A5/SLC6A13/ABCC3/SLC1A1/MFSD2A/SLC1A3/SLC7A3/SLC38A3/SLC6A1/SLC1A2	0.01767575	14
BP	GO:0150104	transport across blood-brain barrier	ATP1A2/SLC2A3/SLC4A8/SLCO3A1/SLC38A5/SLC6A13/ABCC3/SLC1A1/MFSD2A/SLC1A3/SLC7A3/SLC38A3/SLC6A1/SLC1A2	0.01767575	14
BP	GO:0031345	negative regulation of cell projection organization	NFATC4/SEMA5B/LRRK2/MT3/MAG/STAP1/INPP5J/MIR219A1/NTN1/SEMA3E/GFI1/SLIT1/EPHB2/CD38/DKK1/PTPRO/SEMA3C/DNM3/ABI3/ZNF365/TNR/MCF2/FSTL4/BCL11A	0.017861725	24
BP	GO:0050908	detection of light stimulus involved in visual perception	SEMA5B/TULP1/CNGB1/ATP8A2/CACNA2D4/CRB1	0.018131623	6
BP	GO:0050962	detection of light stimulus involved in sensory perception	SEMA5B/TULP1/CNGB1/ATP8A2/CACNA2D4/CRB1	0.018131623	6
BP	GO:0045229	external encapsulating structure organization	ADTRP/NTNG2/SPINK5/ADAMTS9/EGFL6/MMP25/TNFRSF11B/HMCN1/LAMB3/COL11A1/CPB2/EGFLAM/ADAMTS14/IBSP/COLGALT2/SPOCK2/APLP1/TGFB2/TNF/ADAMTS4/LOX/TNR/CSGALNACT1/ADAMTS2/ADAMTS5/MMP12/MMP16/MMP9/COL22A1/POSTN/HPSE2/MMP1/IL6/WDR72/FOXF1	0.018261737	35
BP	GO:0042634	regulation of hair cycle	TRPV3/HPSE/TGFB2/TNF/NGFR/FST/WNT10B	0.018261737	7
BP	GO:0055067	monovalent inorganic cation homeostasis	SLC9A7/DRD2/ATP1A2/LRRK2/ATP1A3/TASL/ADORA1/KCNH2/SLC4A8/SCNN1A/ATP6V0D2/KCNMA1/SLC8A1/ATP4B/SLC1A3/ACE/FASLG/SLAMF8/CA2/KCNJ10/SLC4A10	0.01845935	21
BP	GO:0006941	striated muscle contraction	TNNT1/SCN2B/ATP1A2/PDE4B/ADORA1/STAC/FGF12/KCNH2/CASQ1/CLIC2/ATP8A2/MYLK2/STAC2/SLC8A1/CACNA1G/GJA5/TNF/MYL4/SCN4B/PLN/TNNC1/GATA4/CHGA	0.018473303	23
BP	GO:0002532	production of molecular mediator involved in inflammatory response	GBP5/ABCD2/NOD2/MIR221/P2RX1/MEFV/EPHB2/TNF/CLEC7A/NCF1/SLAMF8/IL1R2/DUSP10/IL6/CD6	0.018473303	15
BP	GO:0030004	cellular monovalent inorganic cation homeostasis	SLC9A7/ATP1A2/LRRK2/ATP1A3/TASL/SLC4A8/SCNN1A/ATP6V0D2/KCNMA1/SLC8A1/ATP4B/SLC1A3/FASLG/SLAMF8/CA2/SLC4A10	0.019074936	16
BP	GO:0007215	glutamate receptor signaling pathway	GRIN1/GRM8/GRIA1/GRIA4/SLC1A1/FRRS1L/GRIK1/HOMER2/GRIA3/GRIN2A	0.019185297	10
BP	GO:0045165	cell fate commitment	ONECUT1/EOMES/HES5/GATA6/GLI2/NEUROD4/OLIG1/BATF/TENM4/MIAT/FOXP3/SPN/PRRX1/PRDM1/DKK1/FEZF2/LY9/DSCAML1/SLAMF6/IL12RB1/WNT10B/GBX1/SLAMF8/NTRK3/TOX/GATA3/BCL11B/OLIG2/GATA4/IL6/TBX21	0.019251663	31
BP	GO:0090596	sensory organ morphogenesis	BMP7/HOXA1/GNGT1/GBX2/CDH23/MSX1/TULP1/TIFAB/NTN1/ATP8A2/COL11A1/EPHB2/FOXL2/SDK2/SLC1A1/PRRX1/LCTL/PRDM1/MFSD2A/NR2E3/RORB/FASLG/CLRN1/RP1/MEGF11/CRB1/GATA3/USH1C/CABP4/NOG/OSR2	0.019251663	31
BP	GO:0015718	monocarboxylic acid transport	DRD2/SLC22A9/AQP9/SLC16A9/PTGES/IL1B/SLCO3A1/BDKRB2/PLA2G2D/CES1/SLC6A13/ABCC3/PLA2R1/ACE/TNF/SLC16A11/EMB	0.019251663	17
BP	GO:0002517	T cell tolerance induction	ICOS/LILRB2/IDO1/FOXP3/CD3E	0.019671353	5
BP	GO:0034116	positive regulation of heterotypic cell-cell adhesion	BMP7/IL1B/SKAP1/TNF/LCK	0.019671353	5
BP	GO:0036376	sodium ion export across plasma membrane	ATP1A2/ATP1A3/FXYD2/SLC8A1/ATP4B	0.019671353	5
BP	GO:0060099	regulation of phagocytosis, engulfment	STAP1/CD300A/NCKAP1L/RAB31/ITGA2	0.019671353	5
BP	GO:0099509	regulation of presynaptic cytosolic calcium ion concentration	CALB2/ADORA1/SCGN/P2RX1/P2RY1	0.019671353	5
BP	GO:1905153	regulation of membrane invagination	STAP1/CD300A/NCKAP1L/RAB31/ITGA2	0.019671353	5
BP	GO:0045742	positive regulation of epidermal growth factor receptor signaling pathway	AFAP1L2/PDE6H/ADORA1/NCF1/HAP1/FASLG/EGF/MMP9	0.019671353	8
BP	GO:0086010	membrane depolarization during action potential	SCN2B/ATP1A2/CACNA1I/KCNH2/SLC8A1/CACNA1G/SCN4B/SCN8A	0.019671353	8
BP	GO:0033674	positive regulation of kinase activity	CASS4/AFAP1L2/DRD2/LTF/LILRA5/IFNG/NOD2/ADCY8/FGD2/SRCIN1/LRRK2/IGF1/LCP2/ADORA1/CD40LG/CCL19/MT3/NTF3/STAP1/PTPRC/CDK5R2/FCGR1A/FGR/IL18/IL1B/EPHB2/PDGFD/SLC1A1/NTRK1/DKK1/RASGRP1/TGFB2/ACE/TNF/EPHA8/ROR1/CD300A/NCF1/CCR7/NCKAP1L/TTBK1/CCL5/NTRK3/TNFSF15/EGF/FGF18/CD86/HTR2B/ITGB3	0.019692042	49
BP	GO:0033173	calcineurin-NFAT signaling cascade	NFATC4/LMCD1/IGF1/NFATC2/TBC1D10C/TNF/CLEC7A/ADGRB2/HOMER2	0.019692042	9
BP	GO:0061001	regulation of dendritic spine morphogenesis	SRCIN1/LRRK2/ARC/ZDHHC15/EPHB2/PPFIA2/DNM3/ABI3/ITPKA	0.019692042	9
BP	GO:0048488	synaptic vesicle endocytosis	NLGN4X/LRRK2/STON2/SLC17A7/PACSIN1/AMPH/SYT5/DNM3/SYT2/SYT1/SYP	0.019745988	11
BP	GO:0140238	presynaptic endocytosis	NLGN4X/LRRK2/STON2/SLC17A7/PACSIN1/AMPH/SYT5/DNM3/SYT2/SYT1/SYP	0.019745988	11
BP	GO:0071260	cellular response to mechanical stimulus	PTGS2/ATP1A2/MAG/IL1B/TNFSF14/PTGER4/CASP5/TNFRSF8/ITGA2/TLR8/PIEZO2/IRF1	0.019955023	12
BP	GO:0071216	cellular response to biotic stimulus	THPO/CXCL9/IRF8/LTF/NOD2/LILRB1/CXCL2/PDE4B/CD180/PTPN22/LILRB2/STAP1/HAVCR2/GFI1/IL18/IL1B/EPHB2/SCIMP/CMPK2/CXCL11/TNF/CLEC7A/CXCL10/CCL3/CCL5/CCR5/CD86/IL6/CD6/CXCL13	0.020116121	30
BP	GO:0031644	regulation of nervous system process	NLGN4X/LRRK2/ADORA1/MAG/GRIN1/FGF12/GRIN2D/TENM4/ITGAX/RIMS2/TNF/CCL3/NPTX1/TNR/CACNG5/ITGA2/CHRNB4/CACNG4/CST7	0.020248459	19
BP	GO:0098659	inorganic cation import across plasma membrane	KCNJ11/SLC9A7/ATP1A2/IFNG/KCNK9/ATP1A3/KCNH2/TRPV3/SCNN1A/P2RX1/FXYD2/HFE/SLC8A1/ATP4B/SLC6A1/KCNJ4/KCNJ10	0.020509407	17
BP	GO:0099587	inorganic ion import across plasma membrane	KCNJ11/SLC9A7/ATP1A2/IFNG/KCNK9/ATP1A3/KCNH2/TRPV3/SCNN1A/P2RX1/FXYD2/HFE/SLC8A1/ATP4B/SLC6A1/KCNJ4/KCNJ10	0.020509407	17
BP	GO:0046942	carboxylic acid transport	DRD2/ATP1A2/SLC22A9/ADORA1/AQP9/SLC16A9/PTGES/IL1B/SLCO3A1/SLC38A5/BDKRB2/PLA2G2D/CES1/SLC6A13/SLC17A7/ABCC3/SLC1A1/SLC3A1/PLA2R1/SLC1A3/ACE/TNF/SLC7A3/SLC38A3/SLC6A1/SLC47A1/SLC1A2/SLC16A11/SLC25A21/SLC7A11/KCNJ10/EMB	0.020636871	32
BP	GO:0106027	neuron projection organization	DOCK10/ABCD2/SRCIN1/LRRK2/ARC/ATP1A3/ZDHHC15/EPHB2/PPFIA2/DNM3/ABI3/ZNF365/MAP1A/ITPKA	0.020857138	14
BP	GO:0071887	leukocyte apoptotic process	NOD2/LILRB1/CCL19/PDCD1/IDO1/HCAR2/CD3G/CD27/IL7R/CCR7/FASLG/CCL5/CCR5/SLC7A11/HSH2D/IL6	0.022001107	16
BP	GO:0002712	regulation of B cell mediated immunity	XCL1/NOD2/CD28/PTPRC/LTA/PTPN6/FOXP3/TNF/FOXJ1/SUSD4/TBX21	0.022001107	11
BP	GO:0002889	regulation of immunoglobulin mediated immune response	XCL1/NOD2/CD28/PTPRC/LTA/PTPN6/FOXP3/TNF/FOXJ1/SUSD4/TBX21	0.022001107	11
BP	GO:0043030	regulation of macrophage activation	LRRK2/SYT11/STAP1/PTPRC/HAVCR2/LRFN5/CCL3/TTBK1/CD84/IL6/CST7	0.022001107	11
BP	GO:0015711	organic anion transport	DRD2/ATP1A2/SLC22A9/SLCO5A1/SLC52A1/SLC2A3/ADORA1/AQP9/SLC4A8/SLC16A9/PTGES/IL1B/SLCO3A1/SLC38A5/BDKRB2/PLA2G2D/CES1/SLC6A13/SLC17A7/ABCC3/SLC1A1/SLC3A1/PLA2R1/MFSD2A/SLC1A3/ACE/TNF/RTBDN/SLC7A3/SLC38A3/SLC6A1/SLC47A1/SLC1A2/SLC16A11/SLC25A21/SLC7A11/KCNJ10/EMB/SLC4A10	0.022001107	39
BP	GO:0006883	cellular sodium ion homeostasis	ATP1A2/ATP1A3/SCNN1A/SLC8A1/ATP4B/SLC1A3	0.022001107	6
BP	GO:0006925	inflammatory cell apoptotic process	NOD2/HCAR2/FASLG/CCR5/SLC7A11/IL6	0.022001107	6
BP	GO:0009190	cyclic nucleotide biosynthetic process	ADCY2/ADCY8/GUCY2D/GUCY1A2/GUCY1B1/ADCY1	0.022001107	6
BP	GO:0031338	regulation of vesicle fusion	PRRT2/SLAMF1/CORO1A/CPLX2/DOC2B/SYT1	0.022001107	6
BP	GO:0052652	cyclic purine nucleotide metabolic process	ADCY2/ADCY8/GUCY2D/GUCY1A2/GUCY1B1/ADCY1	0.022001107	6
BP	GO:0070269	pyroptosis	NLRP9/GZMA/NLRP6/ZBP1/AIM2/GZMB	0.022001107	6
BP	GO:0007626	locomotory behavior	GAD1/DRD2/ATP1A2/ADCY8/CDH23/LRRK2/GPR88/SLC6A3/DRD1/FGF12/CNTN2/GRIN2D/IDO1/SEZ6/SLC1A1/FEZF2/CEND1/NEGR1/CHL1/GBX1/TNR/CHRNB4/KCNJ10/SLC4A10	0.022001107	24
BP	GO:0048839	inner ear development	EYA4/HOXA1/HES5/PLPPR4/GBX2/CDH23/HPCA/TIFAB/ESRRB/NTN1/ATP8A2/COL11A1/EPHB2/KCNK3/GABRA5/PRRX1/PVALB/TGFB2/ROR1/CLRN1/NTRK3/GATA3/USH1C/KCNK2	0.022001107	24
BP	GO:0009636	response to toxic substance	PTGS2/SCN2B/BMP7/RDH12/PON3/EPX/DRD2/GATA6/MT3/CLIC2/PTGES/NEFL/PXDNL/MAP1B/CES1/CPS1/MAOB/MT1H/KCNC1/TNF/HBE1/CCL3/SLC6A1/GABRB1/SLC47A1/CCL5/SLC7A11/IPCEF1/CCL4	0.022144213	29
BP	GO:0002861	regulation of inflammatory response to antigenic stimulus	FUT7/NOD2/CD28/NLRP6/FGR/LTA/PLA2G2D/TNF/CCR7	0.022144213	9
BP	GO:0032620	interleukin-17 production	IFNG/NOD2/IL18/FOXP3/NCKAP1L/LY9/SLAMF6/IL15/IL6	0.022144213	9
BP	GO:0032660	regulation of interleukin-17 production	IFNG/NOD2/IL18/FOXP3/NCKAP1L/LY9/SLAMF6/IL15/IL6	0.022144213	9
BP	GO:1900271	regulation of long-term synaptic potentiation	CALB2/DRD2/ADCY8/ARC/ADORA1/LILRB2/SCGN/EPHB2/ADCY1	0.022144213	9
BP	GO:1902622	regulation of neutrophil migration	XCL1/FUT7/RHOH/CAMK1D/NOD2/CCL19/CCR7/NCKAP1L/SLAMF8	0.022144213	9
BP	GO:1903170	negative regulation of calcium ion transmembrane transport	DRD2/CRHR1/ATP1A2/TRDN/SLN/CLIC2/RRAD/GEM/PLN	0.022144213	9
BP	GO:0002790	peptide secretion	KCNJ11/GCK/ABCC8/DRD2/CRHR1/IFNG/ADCY8/IL1RN/MAFA/ADORA1/GPR27/PTPRN/SLC16A10/NKX6-1/IL1B/RIMS2/HFE/CD38/TNF/GPR68/FFAR3/CCL5/DOC2B/G6PC2/IL6/CHGA/VGF	0.02217765	27
BP	GO:0042596	fear response	ADRB1/ATP1A2/DRD1/EPHB2/GABRA5/SLC1A1/BRINP1/HTR1A	0.022419133	8
BP	GO:0007272	ensheathment of neurons	NFASC/ABCD2/MPZ/HES5/CLDN11/MAG/CNTN2/UGT8/ACSBG1/TENM4/ITGAX/MALL/TNF/TSPAN2/MAL2/SCN8A/OLIG2/KCNJ10/CST7	0.022869307	19
BP	GO:0008366	axon ensheathment	NFASC/ABCD2/MPZ/HES5/CLDN11/MAG/CNTN2/UGT8/ACSBG1/TENM4/ITGAX/MALL/TNF/TSPAN2/MAL2/SCN8A/OLIG2/KCNJ10/CST7	0.022869307	19
BP	GO:0003333	amino acid transmembrane transport	ATP1A2/SLC16A10/SLC38A5/SLC6A13/SLC17A7/SLC1A1/SLC3A1/SLC1A3/TNF/SLC7A3/SLC38A3/SLC47A1/SLC1A2/SLC7A11/KCNJ10	0.023137261	15
BP	GO:0032611	interleukin-1 beta production	GBP5/LILRA5/IFNG/NOD2/AQP4/IGF1/CCL19/MEFV/TNF/CLEC7A/CCR7/CCL3/AIM2/PYHIN1/TLR8/IL6	0.023447907	16
BP	GO:0032651	regulation of interleukin-1 beta production	GBP5/LILRA5/IFNG/NOD2/AQP4/IGF1/CCL19/MEFV/TNF/CLEC7A/CCR7/CCL3/AIM2/PYHIN1/TLR8/IL6	0.023447907	16
BP	GO:0043405	regulation of MAP kinase activity	BMP7/SORL1/NOD2/FGD2/LRRK2/PTPN22/CCL19/NTF3/PTPRC/IL1B/PTPN6/LAX1/PDGFD/DKK1/RASGRP1/TNF/CD300A/NTRK3/EGF/FGF18/HTR2B/PPEF2/DUSP10	0.023991623	23
BP	GO:0001865	NK T cell differentiation	PRDM1/TOX/ZNF683/ITK	0.023991623	4
BP	GO:0001915	negative regulation of T cell mediated cytotoxicity	LILRB1/PTPRC/IL7R/NCKAP1L	0.023991623	4
BP	GO:0002291	T cell activation via T cell receptor contact with antigen bound to MHC molecule on antigen presenting cell	LILRB1/HAVCR2/ITGAL/APBB1IP	0.023991623	4
BP	GO:0002423	natural killer cell mediated immune response to tumor cell	HAVCR2/NKG7/CD160/CRTAM	0.023991623	4
BP	GO:0021892	cerebral cortex GABAergic interneuron differentiation	DRD2/DRD1/CNTN2/FEZF2	0.023991623	4
BP	GO:0033007	negative regulation of mast cell activation involved in immune response	PTPN6/CD300A/CD84/FOXF1	0.023991623	4
BP	GO:0035747	natural killer cell chemotaxis	XCL1/CCL3/CCL5/CCL4	0.023991623	4
BP	GO:1903980	positive regulation of microglial cell activation	LRRK2/STAP1/CCL3/TTBK1	0.023991623	4
BP	GO:2000659	regulation of interleukin-1-mediated signaling pathway	IL1RN/ZBP1/IL1R2/IL6	0.023991623	4
BP	GO:0051965	positive regulation of synapse assembly	LINGO2/ST8SIA2/EPHB2/PTPRD/NTRK1/ASIC2/AMIGO2/LRRN3/SLITRK2/LRRTM2/THBS2	0.023991623	11
BP	GO:0001780	neutrophil homeostasis	PDE4B/HCAR2/CCR2/SLC7A11/IL6	0.024803289	5
BP	GO:0002399	MHC class II protein complex assembly	HLA-DQB2/HLA-DQA1/HLA-DOB/HLA-DOA/HLA-DQA2	0.024803289	5
BP	GO:0002503	peptide antigen assembly with MHC class II protein complex	HLA-DQB2/HLA-DQA1/HLA-DOB/HLA-DOA/HLA-DQA2	0.024803289	5
BP	GO:0031649	heat generation	PTGS2/ADRB1/PTGES/IL1B/TNF	0.024803289	5
BP	GO:0035641	locomotory exploration behavior	GAD1/ATP1A2/LRRK2/TNR/SLC4A10	0.024803289	5
BP	GO:0050862	positive regulation of T cell receptor signaling pathway	TRAT1/TESPA1/LCK/CCR7/CARD11	0.024803289	5
BP	GO:0007259	receptor signaling pathway via JAK-STAT	IL10RA/IFNG/HES5/MIR221/IGF1/PTPRC/IL18/EPHB2/PTPRD/TNFSF18/CCR2/TNF/CD300A/IL7R/TNFRSF18/CCL5/SOCS2/EGF/IL15/LIF/IL6/CSF2RB	0.024843346	22
BP	GO:0060251	regulation of glial cell proliferation	ABCC8/MIR221/ASCL2/LTA/IL1B/TNF/IL6	0.024843346	7
BP	GO:0060292	long-term synaptic depression	ADCY8/ARC/ADORA1/LILRB2/DRD1/GRIA1/CD38	0.024843346	7
BP	GO:0014066	regulation of phosphatidylinositol 3-kinase signaling	IGF1/PRR5L/CD28/FGR/IL18/PTPN6/PDGFD/NTRK1/RASGRP1/TGFB2/TNF/ROR1/NCF1/CCL5/NTRK3/EGF	0.024893741	16
BP	GO:0048640	negative regulation of developmental growth	ADRB1/SEMA5B/MT3/MAG/NTN1/SEMA3E/SLIT1/SEMA3C/PLAC8/TNR/SOCS2/KCNK2/NOG/FSTL4/BCL11A/DUSP10	0.024893741	16
BP	GO:1905039	carboxylic acid transmembrane transport	ABCD2/ATP1A2/SLC16A10/AQP9/SLC38A5/SLC6A13/SLC17A7/SLC1A1/SLC3A1/SLC1A3/TNF/SLC7A3/SLC38A3/SLC47A1/SLC1A2/SLC16A11/SLC25A21/SLC7A11/KCNJ10/EMB	0.024987956	20
BP	GO:0097696	receptor signaling pathway via STAT	IL10RA/THPO/IFNG/HES5/MIR221/IGF1/PTPRC/IL18/EPHB2/PTPRD/TNFSF18/CCR2/TNF/CD300A/IL7R/TNFRSF18/CCL5/SOCS2/EGF/IL15/LIF/IL6/CSF2RB	0.025146175	23
BP	GO:1901186	positive regulation of ERBB signaling pathway	AFAP1L2/PDE6H/ADORA1/NCF1/HAP1/FASLG/EGF/MMP9	0.02558111	8
BP	GO:0002381	immunoglobulin production involved in immunoglobulin-mediated immune response	XCL1/CD40LG/CD28/PTPRC/BATF/FOXP3/HLA-DQB2/HLA-DQA1/HLA-DOB/HLA-DOA/HLA-DQA2/TBX21	0.026172747	12
BP	GO:1904645	response to amyloid-beta	VCAM1/IGF1/ATP1A3/EPHB2/TNF/CACNB1/NGFR/ITGA4/MMP12/MMP9	0.026230463	10
BP	GO:0050771	negative regulation of axonogenesis	SEMA5B/MT3/MAG/NTN1/SEMA3E/SLIT1/EPHB2/SEMA3C/TNR/MCF2/FSTL4	0.02656688	11
BP	GO:1903825	organic acid transmembrane transport	ABCD2/ATP1A2/SLC16A10/AQP9/SLC38A5/SLC6A13/SLC17A7/SLC1A1/SLC3A1/SLC1A3/TNF/SLC7A3/SLC38A3/SLC47A1/SLC1A2/SLC16A11/SLC25A21/SLC7A11/KCNJ10/EMB	0.026726663	20
BP	GO:0071356	cellular response to tumor necrosis factor	XCL1/IL18BP/VCAM1/GBP2/DCSTAMP/CCL19/GBP1/CCL3L3/BIRC3/CCL23/TNFSF18/CD70/TNF/CCL3/AIM2/XCL2/HYAL1/TNFRSF18/CCL5/CCL26/GATA3/MIR30C2/CCL4/TNFSF13B/CCL18/CCL22/CCL24	0.026886634	27
BP	GO:0006939	smooth muscle contraction	PTGS2/DRD2/ATP1A2/ADORA1/DOCK4/DRD1/TIFAB/P2RX1/BDKRB2/CD38/KCNMA1/SLC8A1/SSTR2/ITGA2/CHRNB4/HTR2B	0.026906389	16
BP	GO:0001508	action potential	SCN2B/KCNH6/ATP1A2/GPR88/CACNA1I/DRD1/FGF12/KCNH2/KCNA2/P2RX1/KCNMB4/CHRNA4/SLC8A1/CACNA1G/GJA5/TNF/SCN4B/SCN8A/CHRNB4	0.027589086	19
BP	GO:0032413	negative regulation of ion transmembrane transporter activity	DRD2/CRHR1/ATP1A2/TRDN/SLN/CLIC2/HECW2/EPHB2/RRAD/GEM/PLN/ANO9/MMP9	0.027696847	13
BP	GO:0050708	regulation of protein secretion	ADTRP/KCNJ11/GCK/ABCC8/DRD2/IFNG/ADCY8/SAA1/SRCIN1/IGF1/GPR27/NKX6-1/STXBP5L/PCSK1/IL1B/EXPH5/RSAD2/CD38/HCAR2/TGFB2/TNF/GPR68/CCL5/MYOM1/DOC2B/ACHE/G6PC2/IL6/CHGA	0.027696847	29
BP	GO:0045776	negative regulation of blood pressure	DRD2/ADRB1/GPR37L1/ADORA1/BDKRB1/GJA5/TNF/FFAR3/ADM2	0.028346309	9
BP	GO:0050770	regulation of axonogenesis	SEMA5B/MT3/MAG/CNTN2/NTN1/SEMA3E/NGF/NEFL/SLIT1/EPHB2/MAP1B/SEMA3C/CHN1/LPAR3/LRRC4C/TNR/BRSK1/MCF2/CDH2/FSTL4	0.028520736	20
BP	GO:0014065	phosphatidylinositol 3-kinase signaling	IGF1/PRR5L/CD28/FGR/IL18/PTPN6/CD160/PDGFD/NTRK1/RASGRP1/TGFB2/TNF/ROR1/NCF1/CCL5/NTRK3/EGF/GATA3/HTR2B	0.029562378	19
BP	GO:0061756	leukocyte adhesion to vascular endothelial cell	FUT7/VCAM1/MIR221/SPN/SELE/CCR2/TNF/ITGA4/SELL/IL6	0.029562378	10
BP	GO:0017156	calcium-ion regulated exocytosis	CACNA1I/SYT11/CDK5R2/RIMS2/CACNA1G/SYT5/SYT2/DOC2B/SYT6/SYT1/ZP4	0.029591988	11
BP	GO:0046883	regulation of hormone secretion	KCNJ11/GCK/ABCC8/DRD2/CRHR1/IFNG/ADCY8/ADORA1/GPR27/NKX6-1/IL1B/FOXL2/IL11/HFE/CD38/HCAR2/TNF/GPR68/FFAR3/P2RY1/CCL5/HTR1A/DOC2B/LIF/G6PC2/IL6/CHGA	0.029865243	27
BP	GO:0030072	peptide hormone secretion	KCNJ11/GCK/ABCC8/DRD2/CRHR1/IFNG/ADCY8/IL1RN/MAFA/GPR27/PTPRN/SLC16A10/NKX6-1/IL1B/RIMS2/HFE/CD38/TNF/GPR68/FFAR3/CCL5/DOC2B/G6PC2/IL6/CHGA/VGF	0.030079701	26
BP	GO:0014074	response to purine-containing compound	KCNJ11/PTGS2/TRPC3/PDE3A/GATA6/SLC6A3/AQP9/P2RX1/IL1B/CPS1/P2RY6/SLC8A1/RAPGEF3/P2RY1/SLC6A1/WNT10B/P2RX5/VGF	0.030363042	18
BP	GO:0046683	response to organophosphorus	KCNJ11/PTGS2/TRPC3/PDE3A/GATA6/SLC6A3/AQP9/P2RX1/IL1B/CPS1/P2RY6/SLC8A1/RAPGEF3/P2RY1/WNT10B/P2RX5/VGF	0.031086764	17
BP	GO:0034766	negative regulation of ion transmembrane transport	DRD2/CRHR1/ATP1A2/TRDN/SLN/KCNH2/CLIC2/HECW2/EPHB2/RRAD/GEM/TNF/PLN/ANO9/MMP9	0.031496983	15
BP	GO:0007158	neuron cell-cell adhesion	NLGN4X/NINJ2/NRXN2/TNR/NRXN3	0.031496983	5
BP	GO:0030322	stabilization of membrane potential	KCNK9/KCNK3/KCNK1/KCNK13/KCNK2	0.031496983	5
BP	GO:0032604	granulocyte macrophage colony-stimulating factor production	IL18/IL1B/PAEP/RASGRP1/CD84	0.031496983	5
BP	GO:0032645	regulation of granulocyte macrophage colony-stimulating factor production	IL18/IL1B/PAEP/RASGRP1/CD84	0.031496983	5
BP	GO:0033631	cell-cell adhesion mediated by integrin	CD3E/SKAP1/CCL5/ITGA4/CXCL13	0.031496983	5
BP	GO:0045956	positive regulation of calcium ion-dependent exocytosis	CACNA1I/CDK5R2/CACNA1G/DOC2B/SYT1	0.031496983	5
BP	GO:0048791	calcium ion-regulated exocytosis of neurotransmitter	RIMS2/SYT5/SYT2/DOC2B/SYT1	0.031496983	5
BP	GO:0051580	regulation of neurotransmitter uptake	DRD2/ATP1A2/DRD1/RAB3B/ITGB3	0.031496983	5
BP	GO:0055119	relaxation of cardiac muscle	ATP1A2/PDE4B/SLC8A1/PLN/CHGA	0.031496983	5
BP	GO:0060252	positive regulation of glial cell proliferation	MIR221/LTA/IL1B/TNF/IL6	0.031496983	5
BP	GO:0001964	startle response	DRD2/SLC6A3/DRD1/GRIN2D/GRIN2A/NPAS1	0.031659433	6
BP	GO:0021544	subpallium development	DRD2/LRRK2/DRD1/CNTNAP2/SLC7A11/BCL11B	0.031659433	6
BP	GO:0032740	positive regulation of interleukin-17 production	NOD2/IL18/LY9/SLAMF6/IL15/IL6	0.031659433	6
BP	GO:0050855	regulation of B cell receptor signaling pathway	NFAM1/PTPN22/FCRL3/STAP1/GCSAM/CD300A	0.031659433	6
BP	GO:1904996	positive regulation of leukocyte adhesion to vascular endothelial cell	FUT7/SELE/CCR2/TNF/ITGA4/IL6	0.031659433	6
BP	GO:0033628	regulation of cell adhesion mediated by integrin	PTPN6/CD3E/SKAP1/TGFB2/EPHA8/NCKAP1L/CCL5/LIF/CXCL13	0.031659433	9
BP	GO:0042311	vasodilation	ADRB1/KCNMB1/ADORA1/DRD1/BDKRB2/CPS1/KCNMA1/GJA5/TNF	0.031659433	9
BP	GO:0060042	retina morphogenesis in camera-type eye	ATP8A2/SDK2/SLC1A1/MFSD2A/RORB/RP1/MEGF11/CRB1/USH1C/CABP4	0.032611026	10
BP	GO:0001660	fever generation	PTGS2/PTGES/IL1B/TNF	0.032756278	4
BP	GO:0033632	regulation of cell-cell adhesion mediated by integrin	CD3E/SKAP1/CCL5/CXCL13	0.032756278	4
BP	GO:0042135	neurotransmitter catabolic process	BCHE/PRIMA1/MAOB/ACHE	0.032756278	4
BP	GO:0042670	retinal cone cell differentiation	RORB/RP1/USH1C/CABP4	0.032756278	4
BP	GO:0044557	relaxation of smooth muscle	ABCC8/ADORA1/KCNMA1/SLC8A1	0.032756278	4
BP	GO:0046549	retinal cone cell development	RORB/RP1/USH1C/CABP4	0.032756278	4
BP	GO:0060272	embryonic skeletal joint morphogenesis	BMP7/HYAL1/NOG/OSR2	0.032756278	4
BP	GO:0097104	postsynaptic membrane assembly	NLGN4X/EPHB2/NRXN2/CDH2	0.032756278	4
BP	GO:1903238	positive regulation of leukocyte tethering or rolling	FUT7/SELE/CCR2/ITGA4	0.032756278	4
BP	GO:0008016	regulation of heart contraction	SCN2B/DRD2/ADRB1/KCNH6/ATP1A2/PDE4B/TRDN/ATP1A3/ADORA1/KCNH2/CLIC2/CELF2/SLC1A1/SLC8A1/CACNA1G/GJA5/TGFB2/TNF/MYL4/HOPX/SCN4B/ADM2/PLN/GATA4/CHGA	0.032756278	25
BP	GO:0021782	glial cell development	IFNG/HES5/PRDM8/MT3/MAG/DRD1/OLIG1/CNTN2/IL1B/TENM4/TNF/ROR1/TSPAN2/TTBK1/KCNJ10/IL6	0.033036901	16
BP	GO:0046425	regulation of receptor signaling pathway via JAK-STAT	IL10RA/IFNG/HES5/MIR221/PTPRC/EPHB2/PTPRD/TNF/CD300A/IL7R/CCL5/SOCS2/EGF/LIF/IL6	0.033269762	15
BP	GO:1903115	regulation of actin filament-based movement	ATP1A2/PDE4B/ADORA1/MYLK2/GJA5/PLN/TNNC1/GATA4	0.033269762	8
BP	GO:0030073	insulin secretion	KCNJ11/GCK/ABCC8/DRD2/IFNG/ADCY8/IL1RN/MAFA/GPR27/PTPRN/NKX6-1/IL1B/RIMS2/CD38/TNF/GPR68/CCL5/DOC2B/G6PC2/IL6/CHGA/VGF	0.034658247	22
BP	GO:0009306	protein secretion	ADTRP/KCNJ11/GCK/ABCC8/DRD2/IFNG/ADCY8/IL1RN/SAA1/SRCIN1/IGF1/MAFA/GPR27/PTPRN/RAB3B/NKX6-1/STXBP5L/PCSK1/IL1B/EXPH5/RAB3C/RIMS2/RSAD2/CD38/HCAR2/TGFB2/TNF/GPR68/CCL5/MYOM1/DOC2B/ACHE/G6PC2/SUCNR1/IL6/CHGA/VGF	0.034736745	37
BP	GO:0006898	receptor-mediated endocytosis	DRD2/SORL1/LILRB1/HPCA/ARC/CCL19/NTF3/CNTN2/CLEC9A/GRIA1/CACNG3/HFE/PLA2R1/CALY/SELE/DKK1/DNM3/SAG/SGIP1/CACNG5/EGF/ITGA4/RAB31/HTR2B/ACHE/CACNG4/LRRTM2/ITGB3	0.03512726	28
BP	GO:0050885	neuromuscular process controlling balance	CDH23/GPR88/TIFAB/NEFL/SLC1A3/CLRN1/TNR/RBFOX1/USH1C	0.035617085	9
BP	GO:0032414	positive regulation of ion transmembrane transporter activity	ABCC8/IFNG/TRDN/ARC/STAC/CASQ1/CACNG3/EPHB2/FXYD2/P2RY6/STAC2/CCR2/KCNC1/HAP1/CACNG4	0.036025973	15
BP	GO:0062207	regulation of pattern recognition receptor signaling pathway	LTF/NOD2/OASL/TASL/PTPN22/FCRL3/CD300LF/NLRP6/GFI1/BIRC3/LILRA4/RSAD2/RAB7B/CD300A/IRF1	0.036025973	15
BP	GO:0006584	catecholamine metabolic process	DRD2/MOXD1/SLC6A3/DRD1/SLC1A1/MAOB/TGFB2/GRIN2A/GATA3/HTR1A	0.036025973	10
BP	GO:0009712	catechol-containing compound metabolic process	DRD2/MOXD1/SLC6A3/DRD1/SLC1A1/MAOB/TGFB2/GRIN2A/GATA3/HTR1A	0.036025973	10
BP	GO:0035592	establishment of protein localization to extracellular region	ADTRP/KCNJ11/GCK/ABCC8/DRD2/IFNG/ADCY8/IL1RN/SAA1/SRCIN1/IGF1/MAFA/GPR27/PTPRN/RAB3B/NKX6-1/STXBP5L/PCSK1/IL1B/EXPH5/RAB3C/RIMS2/RSAD2/CD38/HCAR2/TGFB2/TNF/GPR68/CCL5/MYOM1/DOC2B/ACHE/G6PC2/SUCNR1/IL6/CHGA/VGF	0.036028882	37
BP	GO:0071248	cellular response to metal ion	PTGS2/NFATC4/ADCY8/HPCA/LRRK2/SYT11/MT3/CPNE6/CPNE5/DPEP1/KCNK3/SLC1A1/HFE/MT1H/SYT5/NCF1/NPTX1/RASGRP2/ADCY1/SYT2/SYT6/SYT1/MMP9	0.036683116	23
BP	GO:0001911	negative regulation of leukocyte mediated cytotoxicity	LILRB1/KIR2DL4/PTPRC/HAVCR2/IL7R/NCKAP1L	0.037838881	6
BP	GO:0032816	positive regulation of natural killer cell activation	FCGR3A/IL18/RASGRP1/TOX/IL15/IL15RA	0.037838881	6
BP	GO:0045932	negative regulation of muscle contraction	TNNT1/PTGS2/ATP1A2/ADORA1/DOCK4/KCNMA1	0.037838881	6
BP	GO:1904861	excitatory synapse assembly	PTPRD/NRXN2/ABI3/NPTX1/NTRK3/LRRTM2	0.037838881	6
BP	GO:0014014	negative regulation of gliogenesis	ABCC8/HES5/GPR37L1/ASCL2/NKX6-1/NTRK3/NOG/DUSP10	0.038154903	8
BP	GO:0048638	regulation of developmental growth	DRD2/ADRB1/SEMA5B/IGF1/GATA6/SLC6A3/MT3/MAG/NTN1/CPNE6/NKX6-1/SEMA3E/CPNE5/NGF/GJD4/ATP8A2/SLIT1/MAP1B/RIMS2/MFSD2A/SEMA3C/HOPX/PLAC8/LPAR3/TNR/SOCS2/SYT2/EPPK1/KCNK2/NOG/SYT1/FSTL4/BCL11A/SASH3/DUSP10	0.038392405	35
BP	GO:0042552	myelination	NFASC/ABCD2/MPZ/HES5/MAG/CNTN2/UGT8/ACSBG1/TENM4/ITGAX/MALL/TNF/TSPAN2/MAL2/SCN8A/OLIG2/KCNJ10/CST7	0.038705086	18
BP	GO:0019882	antigen processing and presentation	NOD2/CCL19/LILRB2/RAB3B/RAB3C/CD1E/CD8A/HFE/HLA-DQB2/ACE/HLA-DQA1/CCR7/HLA-DOB/HLA-DOA/HLA-DQA2	0.038741302	15
BP	GO:0032755	positive regulation of interleukin-6 production	LILRA5/IFNG/NOD2/POU2F2/LILRB2/ZBTB20/IL1B/SCIMP/RAB7B/TNF/CLEC7A/TLR8/IL6/POU2AF1	0.03882	14
BP	GO:0043279	response to alkaloid	DRD2/ADCY8/BCHE/SLC6A3/DRD1/PCSK1/ST8SIA2/SLC1A1/SLC8A1/SLC1A3/SLC6A1/HOMER2/SLC1A2/CACNG4	0.03882	14
BP	GO:0048535	lymph node development	LTB/LTA/IL7R/TOX/IL15	0.038918987	5
BP	GO:0060193	positive regulation of lipase activity	ADCYAP1R1/ARHGAP6/HPCA/P2RY6/GPR55/SELE/CCL5/S1PR4/CD86/HTR2B/ITK	0.038918987	11
BP	GO:0001662	behavioral fear response	ATP1A2/DRD1/EPHB2/GABRA5/SLC1A1/BRINP1/HTR1A	0.039045084	7
BP	GO:0036336	dendritic cell migration	CCL19/SLAMF1/CCR2/CCR7/SLAMF8/CCL5/CCR5	0.039045084	7
BP	GO:0050974	detection of mechanical stimulus involved in sensory perception	TRPA1/COL11A1/NTRK1/TNF/ASIC2/ITGA2/PIEZO2	0.039045084	7
BP	GO:0070050	neuron cellular homeostasis	CALB2/ADORA1/SCGN/P2RX1/P2RY1/MAP1A/IL6	0.039045084	7
BP	GO:0015849	organic acid transport	ABCD2/DRD2/ATP1A2/SLC22A9/ADORA1/SLC16A10/AQP9/PTGES/IL1B/SLC38A5/BDKRB2/PLA2G2D/SLC6A13/SLC17A7/ABCC3/SLC1A1/SLC3A1/PLA2R1/MFSD2A/SLC1A3/ACE/TNF/SLC27A2/SLC7A3/SLC38A3/SLC6A1/SLC47A1/SLC1A2/SLC16A11/SLC25A21/SLC7A11/RBP2/KCNJ10/EMB	0.039193701	34
BP	GO:0060041	retina development in camera-type eye	LAMA1/GPM6A/HPCA/TULP1/NEUROD4/ATP8A2/SDK2/SLC17A7/SLC1A1/MFSD2A/NR2E3/TGFB2/RORB/RP1/MEGF11/CRB1/USH1C/CABP4/ACHE	0.039288798	19
BP	GO:0046638	positive regulation of alpha-beta T cell differentiation	ZAP70/IFNG/CCL19/IL18/FOXP3/NCKAP1L/IL12RB1/CD86/SASH3	0.039452437	9
BP	GO:0099054	presynapse assembly	NTNG2/NLGN4X/PTPRD/GPC4/LRFN5/DKK1/NTRK3/MDGA1/SLITRK2	0.039452437	9
BP	GO:1990573	potassium ion import across plasma membrane	KCNJ11/ATP1A2/KCNK9/ATP1A3/KCNH2/FXYD2/ATP4B/KCNJ4/KCNJ10	0.039452437	9
BP	GO:0051235	maintenance of location	XCL1/DRD2/CXCL9/ATP1A2/SORL1/TRDN/B4GALNT1/CCL19/DRD1/PTPRC/CASQ1/CLIC2/TRPA1/BDKRB1/IL1B/PTPN6/CES1/P2RY6/SLC8A1/CXCL11/TNF/CXCL10/SLC30A3/HAP1/LCK/CCR7/CCL3/XCR1/FASLG/CORO1A/CCR5/PLN/HTR2B/IL6/ITGB3	0.041269118	35
BP	GO:0048588	developmental cell growth	SORBS2/SEMA5B/IGF1/MT3/MAG/NTN1/CPNE6/NKX6-1/SEMA3E/ST8SIA2/CPNE5/NGF/SLIT1/FOXL2/MAP1B/RIMS2/SEMA3C/LPAR3/TNR/SYT2/ITGA4/SYT1/FSTL4/SLIT3/BCL11A/GATA4	0.04142741	26
BP	GO:0050773	regulation of dendrite development	BMP7/NFATC4/CAMK1D/SDC2/TNIK/HECW2/ZDHHC15/EPHB2/PACSIN1/PTPRD/SEZ6/MFSD2A/ITPKA/BCL11A	0.041769177	14
BP	GO:0044703	multi-organism reproductive process	PTGS2/FUT7/ABCC8/CRHR1/CLIC5/RLN2/DDO/AQP4/PSG4/HAVCR2/P2RX1/IL1B/IDO1/CD38/PRDM1/ACE/PSG5/SLC38A3/PNOC/ITGA2/LIF/MMP9/HPGD/TAC1	0.042479147	24
BP	GO:0009988	cell-cell recognition	DOCK2/CCL19/HAVCR2/PCDHA7/PAEP/PRF1/ATP8B3/CCR7/ZP4/ZP1/CD6	0.042693004	11
BP	GO:0032715	negative regulation of interleukin-6 production	AQP4/PTPN22/SYT11/HAVCR2/SLAMF1/PTPN6/FOXP3/TNF/NCKAP1L/CD84/FOXJ1	0.042693004	11
BP	GO:0048469	cell maturation	TDRD5/HES5/TDRD10/LRRK2/PDE3A/ACTL6B/CCL19/CNTN2/BHLHA15/NKX6-1/PAEP/SRRM4/CLEC7A/EPHA8/INSL3/CNTNAP2/ROPN1B/GATA3/BNC1/IL15/BCL11A/ROPN1	0.04280652	22
BP	GO:0008542	visual learning	ABCC8/DRD2/ATP1A2/GRIN1/DRD1/NDRG4/GRIN2A/SLC7A11	0.042916998	8
BP	GO:0030574	collagen catabolic process	MRC2/MMP25/ADAMTS14/ADAMTS2/MMP12/MMP16/MMP9/MMP1	0.042916998	8
BP	GO:0050691	regulation of defense response to virus by host	LILRB1/PTPN22/IL1B/IL27/IL12RB1/AIM2/IL15/MMP12	0.042916998	8
BP	GO:0002863	positive regulation of inflammatory response to antigenic stimulus	CD28/LTA/TNF/CCR7	0.043443566	4
BP	GO:0002887	negative regulation of myeloid leukocyte mediated immunity	CCR2/CD300A/CD84/FOXF1	0.043443566	4
BP	GO:0030432	peristalsis	DRD2/DRD1/TIFAB/SSTR2	0.043443566	4
BP	GO:0031650	regulation of heat generation	PTGS2/PTGES/IL1B/TNF	0.043443566	4
BP	GO:0032817	regulation of natural killer cell proliferation	FCGR3A/PTPN22/IL18/IL15	0.043443566	4
BP	GO:0038180	nerve growth factor signaling pathway	NTF3/NGF/NTRK1/CORO1A	0.043443566	4
BP	GO:0051583	dopamine uptake involved in synaptic transmission	DRD2/SLC6A3/DRD1/RAB3B	0.043443566	4
BP	GO:0051934	catecholamine uptake involved in synaptic transmission	DRD2/SLC6A3/DRD1/RAB3B	0.043443566	4
BP	GO:1903556	negative regulation of tumor necrosis factor superfamily cytokine production	LTF/NOD2/LILRB1/IGF1/PTPN22/SYT11/HAVCR2/GPR18/SLAMF1/PTPN6/LILRA4/FOXP3	0.043896836	12
BP	GO:0002639	positive regulation of immunoglobulin production	XCL1/MZB1/CD28/PTPRC/EPHB2/CD86/SASH3/IL6/TBX21	0.043896836	9
BP	GO:0043277	apoptotic cell clearance	XKR5/RHOH/CD300LF/C4A/CCR2/FCN1/MEGF10/C4B/ITGB3	0.043896836	9
BP	GO:0002026	regulation of the force of heart contraction	ADRB1/ATP1A2/SLC8A1/MYL4/PLN/CHGA	0.043978026	6
BP	GO:0042832	defense response to protozoan	IRF8/GBP2/BATF/GBP4/NKG7/CLEC7A	0.043978026	6
BP	GO:0050995	negative regulation of lipid catabolic process	SORL1/ADORA1/IL1B/HCAR2/MFSD2A/TNF	0.043978026	6
BP	GO:1903859	regulation of dendrite extension	CPNE6/CPNE5/RIMS2/SYT2/SYT1/BCL11A	0.043978026	6
BP	GO:0002209	behavioral defense response	ATP1A2/DRD1/EPHB2/GABRA5/SLC1A1/BRINP1/HTR1A	0.044550238	7
BP	GO:2000116	regulation of cysteine-type endopeptidase activity	PTGS2/LTF/MT3/GRIN1/NLRP6/P2RX1/DPEP1/MEFV/BIRC3/TNFSF14/FOXL2/SLC1A1/LAMP3/TNF/CLEC7A/CD27/NGFR/LCK/FASLG/TTBK1/AIM2/GRIN2A/TNFSF15/PSMB9/MMP9/CST7	0.044900989	26
BP	GO:0032722	positive regulation of chemokine production	IFNG/NOD2/HAVCR2/ALOX15B/IL18/IL1B/TNF/CLEC7A/FFAR3/CD84/IL6	0.046319045	11
BP	GO:0002523	leukocyte migration involved in inflammatory response	FUT7/SLAMF1/SELE/TNF/SLAMF8	0.047400716	5
BP	GO:0006837	serotonin transport	LILRB1/P2RX1/MAOB/HTR1A/ITGB3	0.047400716	5
BP	GO:0048245	eosinophil chemotaxis	CCL3/CCL5/CCL26/CCL4/CCL24	0.047400716	5
BP	GO:0071692	protein localization to extracellular region	ADTRP/KCNJ11/GCK/ABCC8/DRD2/IFNG/ADCY8/IL1RN/SAA1/SRCIN1/IGF1/MAFA/GPR27/PTPRN/RAB3B/NKX6-1/STXBP5L/PCSK1/IL1B/EXPH5/RAB3C/RIMS2/RSAD2/CD38/HCAR2/TGFB2/TNF/GPR68/CCL5/MYOM1/DOC2B/ACHE/G6PC2/SUCNR1/IL6/CHGA/VGF	0.047963111	37
BP	GO:0099601	regulation of neurotransmitter receptor activity	IFNG/ARC/CACNG3/EPHB2/RASGRF1/CCR2/NPTX1/CACNG5/CACNG4/SHISA8	0.048221564	10
BP	GO:0030100	regulation of endocytosis	DRD2/LILRB1/HPCA/LRRK2/ARC/SYT11/CCL19/NTF3/STAP1/STON2/SLC17A7/PACSIN1/HFE/CALY/SELE/DKK1/CD300A/NCKAP1L/SGIP1/EGF/RAB31/ITGA2/LRRTM2/ITGB3	0.048787674	24
BP	GO:0002279	mast cell activation involved in immune response	FGR/PTPN6/RASGRP1/CD300A/CD84/CPLX2/PTGDR/CHGA/FOXF1	0.049037878	9
BP	GO:0099172	presynapse organization	NTNG2/NLGN4X/PTPRD/GPC4/LRFN5/DKK1/NTRK3/MDGA1/SLITRK2	0.049037878	9
BP	GO:0009308	amine metabolic process	VCAM1/DRD2/MOXD1/SLC6A3/DRD1/IL4I1/ATCAY/IDO1/SLC1A1/ASMT/MAOB/TGFB2/GRIN2A/SLC7A11/GATA3/HTR1A	0.049321715	16
BP	GO:0001764	neuron migration	DRD2/GPM6A/NTNG2/UNC5D/NEUROD4/DRD1/CDK5R2/CNTN2/NTN1/CCR4/NKX6-1/ADGRL3/MAP1B/FEZF2/CHL1/GPR173/NTRK3/MDGA1/GATA3/VAX1	0.049800565	20
BP	GO:0050869	negative regulation of B cell activation	TNFRSF13B/CTLA4/FOXP3/TBC1D10C/SAMSN1/CD300A/FOXJ1	0.051653544	7
BP	GO:0051607	defense response to virus	CXCL9/IFNG/LILRB1/RNASE2/OASL/SLFN11/PTPN22/NLRP9/PTPRC/GBP1/MX2/IL1B/ISG20/BIRC3/IFI27/ITGAX/ZBP1/FOXP3/RSAD2/PRF1/IL27/NLRC5/CXCL10/IFI44L/IL12RB1/AIM2/TLR8/IL15/MMP12/IL6/IRF1	0.051990858	31
BP	GO:0001562	response to protozoan	IRF8/GBP2/BATF/GBP4/NKG7/CLEC7A	0.051990858	6
BP	GO:0002418	immune response to tumor cell	HAVCR2/IL4I1/NKG7/CD160/CRTAM/PRF1	0.051990858	6
BP	GO:0045686	negative regulation of glial cell differentiation	HES5/GPR37L1/NKX6-1/NTRK3/NOG/DUSP10	0.051990858	6
BP	GO:0051953	negative regulation of amine transport	DRD2/ADORA1/SYT11/TNF/P2RY1/CHGA	0.051990858	6
BP	GO:0071880	adenylate cyclase-activating adrenergic receptor signaling pathway	DRD2/ADRB1/PDE4B/DRD1/PLN/CHGA	0.051990858	6
BP	GO:1900017	positive regulation of cytokine production involved in inflammatory response	GBP5/NOD2/TNF/CLEC7A/IL6/CD6	0.051990858	6
BP	GO:0048592	eye morphogenesis	BMP7/GNGT1/TULP1/ATP8A2/EPHB2/FOXL2/SDK2/SLC1A1/LCTL/PRDM1/MFSD2A/NR2E3/RORB/FASLG/RP1/MEGF11/CRB1/USH1C/CABP4	0.052294427	19
BP	GO:0002221	pattern recognition receptor signaling pathway	LTF/NOD2/OASL/TASL/PTPN22/FCRL3/CD300LF/HAVCR2/NLRP6/GFI1/BIRC3/SCIMP/LILRA4/RSAD2/RAB7B/TNF/CLEC7A/CD300A/FCN1/TLR8/IRF1	0.052461353	21
BP	GO:0019730	antimicrobial humoral response	IGKV3-20/CXCL9/LTF/NOD2/CXCL2/SPINK5/GATA6/IGHM/GNLY/IGHA2/CXCL11/JCHAIN/CXCL10/MUC7/IGHA1/CXCL13	0.0525157	16
BP	GO:0031663	lipopolysaccharide-mediated signaling pathway	LTF/CD180/PTPN22/IL18/IL1B/SCIMP/TNF/CCL3/CCL5/CD6	0.052971063	10
BP	GO:0002573	myeloid leukocyte differentiation	TMEM178A/LTF/IFNG/LILRB1/DCSTAMP/UBD/GAB3/CCL19/EVI2B/BATF/GPR55/TNF/GPR68/TSPAN2/CD109/CCR7/CCL3/LEF1/GATA3/IL15/LIF/MMP9/CAMK4/BATF3	0.053578124	24
BP	GO:0140546	defense response to symbiont	CXCL9/IFNG/LILRB1/RNASE2/OASL/SLFN11/PTPN22/NLRP9/PTPRC/GBP1/MX2/IL1B/ISG20/BIRC3/IFI27/ITGAX/ZBP1/FOXP3/RSAD2/PRF1/IL27/NLRC5/CXCL10/IFI44L/IL12RB1/AIM2/TLR8/IL15/MMP12/IL6/IRF1	0.053961118	31
BP	GO:0019098	reproductive behavior	DDO/DRD1/P2RX1/BRINP1/P2RY1/NPAS1/TAC1/VGF	0.054131408	8
BP	GO:0030517	negative regulation of axon extension	SEMA5B/MT3/MAG/NTN1/SEMA3E/SLIT1/SEMA3C/TNR	0.054131408	8
BP	GO:0031348	negative regulation of defense response	CD96/DRD2/NOD2/LILRB1/SAA1/MIR221/SPINK5/IGF1/ADORA1/SYT11/KIR2DL4/PTPRC/HAVCR2/NLRP6/FGR/MEFV/PTGER4/FOXP3/LRFN5/NLRC5/SIGLEC10/SLAMF8/GATA3/MIR30C2/SUSD4/MMP12/DUSP10/CST7/FOXF1	0.054830545	29
BP	GO:0001659	temperature homeostasis	PTGS2/DRD2/ADRB1/SLN/ADORA1/DRD1/PTGES/GADD45G/IL18/IL1B/PRDM16/CCR2/TNF/NOVA1/PLAC8/WNT10B/ACADL/IL15/ADAMTS5/G0S2/ACHE	0.055160938	21
BP	GO:0048015	phosphatidylinositol-mediated signaling	PLCH2/IGF1/PRR5L/CD28/FGR/IL18/PTPN6/CD160/PDGFD/CA8/NTRK1/RASGRP1/TGFB2/TNF/ROR1/NCF1/CCL5/NTRK3/EGF/GATA3/HTR2B	0.055160938	21
BP	GO:0050954	sensory perception of mechanical stimulus	EYA4/HOXA1/CLIC5/CRYM/CDH23/MYO7B/TRPA1/COL11A1/GABRA5/MARVELD2/SRRM4/NTRK1/SLC1A3/TNF/ROR1/ASIC2/HOMER2/CLRN1/ITGA2/USH1C/PIEZO2	0.055160938	21
BP	GO:0001768	establishment of T cell polarity	DOCK2/CCL19/CRTAM/CCR7	0.055962219	4
BP	GO:0002664	regulation of T cell tolerance induction	LILRB2/IDO1/FOXP3/CD3E	0.055962219	4
BP	GO:0010002	cardioblast differentiation	EOMES/GATA6/TGFB2/GATA4	0.055962219	4
BP	GO:0033604	negative regulation of catecholamine secretion	DRD2/SYT11/P2RY1/CHGA	0.055962219	4
BP	GO:0051132	NK T cell activation	IL18/RASAL3/CD300A/IL15	0.055962219	4
BP	GO:0060100	positive regulation of phagocytosis, engulfment	STAP1/NCKAP1L/RAB31/ITGA2	0.055962219	4
BP	GO:0097154	GABAergic neuron differentiation	DRD2/DRD1/CNTN2/FEZF2	0.055962219	4
BP	GO:1900452	regulation of long-term synaptic depression	ADCY8/ARC/ADORA1/LILRB2	0.055962219	4
BP	GO:1905155	positive regulation of membrane invagination	STAP1/NCKAP1L/RAB31/ITGA2	0.055962219	4
BP	GO:0030900	forebrain development	EOMES/DRD2/ATP1A2/HES5/GBX2/LRRK2/GLI2/SLC6A3/MSX1/FEZ1/DRD1/CDK5R2/CHD5/CNTN2/PCSK1/NEFL/SLIT1/EPHB2/SLC8A1/MFSD2A/DKK1/KCNC1/APLP1/FEZF2/HAP1/TNR/SSTR2/CNTNAP2/SLC1A2/CDH2/TOX/SLC7A11/LEF1/MDGA1/BCL11B/NOG/OLIG2/SLC4A10	0.056606164	38
BP	GO:0002396	MHC protein complex assembly	HLA-DQB2/HLA-DQA1/HLA-DOB/HLA-DOA/HLA-DQA2	0.056769229	5
BP	GO:0002501	peptide antigen assembly with MHC protein complex	HLA-DQB2/HLA-DQA1/HLA-DOB/HLA-DOA/HLA-DQA2	0.056769229	5
BP	GO:0043011	myeloid dendritic cell differentiation	DCSTAMP/UBD/BATF/CAMK4/BATF3	0.056769229	5
BP	GO:0045591	positive regulation of regulatory T cell differentiation	IFNG/LILRB2/IL4I1/FOXP3/DUSP10	0.056769229	5
BP	GO:1903429	regulation of cell maturation	LRRK2/PAEP/CLEC7A/BNC1/BCL11A	0.056769229	5
BP	GO:0018958	phenol-containing compound metabolic process	GCNT4/DRD2/MOXD1/CRYM/SLC6A3/SLC16A10/DRD1/SLC1A1/MAOB/TGFB2/ASIP/GRIN2A/SLC7A11/GATA3/HTR1A	0.057204862	15
BP	GO:0070252	actin-mediated cell contraction	SCN2B/ATP1A2/PDE4B/ACTC1/ADORA1/FGF12/KCNH2/MYLK2/CACNA1G/GJA5/SCN4B/PLN/TNNC1/GATA4	0.058942997	14
BP	GO:0036465	synaptic vesicle recycling	NLGN4X/LRRK2/STON2/SLC17A7/PACSIN1/AMPH/SYT5/DNM3/SYT2/SYT1/SYP	0.059708527	11
BP	GO:0021545	cranial nerve development	HOXA1/TIFAB/CNGB1/KCNA2/EPHB2/NTRK1/SLC1A3/HOXB2/HOXB3	0.059708527	9
BP	GO:0071715	icosanoid transport	DRD2/PTGES/IL1B/SLCO3A1/BDKRB2/PLA2G2D/ABCC3/PLA2R1/ACE	0.059708527	9
BP	GO:0031342	negative regulation of cell killing	LILRB1/KIR2DL4/PTPRC/HAVCR2/IL7R/NCKAP1L	0.059870608	6
BP	GO:0042133	neurotransmitter metabolic process	GAD1/MOXD1/BCHE/PRIMA1/MAOB/ACHE	0.059870608	6
BP	GO:0009268	response to pH	ABCC8/GPR65/SCNN1A/GPR68/ASIC2/SLC38A3/HYAL1/PKD2L1	0.059870608	8
BP	GO:0046427	positive regulation of receptor signaling pathway via JAK-STAT	IL10RA/HES5/MIR221/TNF/CD300A/IL7R/CCL5/IL6	0.059870608	8
BP	GO:1904646	cellular response to amyloid-beta	VCAM1/IGF1/ATP1A3/EPHB2/TNF/CACNB1/NGFR/ITGA4	0.059870608	8
BP	GO:0033273	response to vitamin	PTGS2/BMP7/AQP3/BCHE/MAP1B/F5/CYP24A1/CXCL10/ITGA2/IL15/POSTN/GATA4	0.059870608	12
BP	GO:0042509	regulation of tyrosine phosphorylation of STAT protein	IFNG/HES5/MIR221/IGF1/IL18/TNFSF18/TNF/TNFRSF18/CCL5/IL15/LIF/IL6	0.059870608	12
BP	GO:0043010	camera-type eye development	LAMA1/BMP7/DRD2/GPM6A/HES5/HPCA/SLC6A3/TULP1/NEUROD4/MAB21L1/ATP8A2/EPHB2/FOXL2/SDK2/SLC17A7/CRYGN/SLC1A1/SPRED3/LCTL/MFSD2A/NR2E3/TGFB2/RORB/RP1/MEGF11/CRB1/SLC7A11/GATA3/BCL11B/USH1C/CABP4/OSR2/ACHE/VAX1	0.060533846	34
BP	GO:0044706	multi-multicellular organism process	PTGS2/FUT7/ABCC8/CRHR1/CLIC5/RLN2/DDO/AQP4/PSG4/HAVCR2/P2RX1/IL1B/IDO1/CD38/PRDM1/ACE/PSG5/SLC38A3/PNOC/ITGA2/LIF/MMP9/HPGD/TAC1	0.060688581	24
BP	GO:0003014	renal system process	PON3/IGKV3-20/DRD2/AQP3/AQP4/ADORA1/IGHA2/KCNMA1/PTPRO/GJA5/JCHAIN/ACE/IGHA1/CHRNB4/SUCNR1	0.060856687	15
BP	GO:0015850	organic hydroxy compound transport	DRD2/CRHR1/LILRB1/AQP3/ABCA4/SYT11/SLC6A3/AQP9/DRD1/RAB3B/KCNA2/P2RX1/CES1/ABCC3/CHRNA4/MAOB/CHRNA6/SYT5/FFAR3/P2RY1/SYT2/HTR1A/SYT6/SYT1/EMB/CHGA/ITGB3	0.062007638	27
CC	GO:0042101	T cell receptor complex	TRBV6-5/ZAP70/TRGV10/TRAV21/TRBV2/TRAV8-3/TRAV8-6/TRAV12-2/CD3D/TRBV6-6/TRAV19/TRAV12-1/TRAV17/TRBV11-2/TRBV5-4/TRGV3/CD247/TRBV10-3/TRAT1/TRBV13/TRAV8-2/TRAV13-1/PTPN6/TRAV27/TRAC/CD8A/TRBV24-1/TRAV4/TRBC2/TRBV27/TRAV22/CD3E/TRAV41/TRBV3-1/TRAV3/TRBJ2-3/TRAV23DV6/TRBV18/TRBV20-1/TRAV29DV5/TRBJ2-7/SKAP1/TRBV30/TRBV4-2/TRBV4-1/CD3G/TRBV12-4/TRAV8-4/TRBV9/TRBV28/TRBV7-3/TRBV7-9/TRBV19/APBB1IP/TRBV5…	8.09E-35	65
CC	GO:0098802	plasma membrane signaling receptor complex	TRBV6-5/CHRNA5/ZAP70/TRGV10/TRAV21/TRBV2/TRAV8-3/VWC2/TRAV8-6/TRAV12-2/CD3D/TRBV6-6/TRAV19/TRAV12-1/TRAV17/TRBV11-2/TRBV5-4/GRIN1/TRGV3/GRIN2D/CD247/TRBV10-3/TRAT1/TRBV13/HTR3B/TRAV8-2/TRAV13-1/PTPN6/CPT1C/GRIA1/TRAV27/CACNG3/GRIA4/TRAC/CD8A/TRBV24-1/TRAV4/ITGAX/TRBC2/TRBV27/IL2RB/TRAV22/HFE/GABBR2/CD3E/TRAV41/TRBV3-1/CHRNA4/TRAV3/TRBJ2-3/TRAV23DV6/TRBV18/TRBV20-1/CHRNA6/TRAV29DV5/TRBJ2-7/SKAP1/T…	6.66E-33	93
CC	GO:0009897	external side of plasma membrane	IGHV1-24/IGHV3-74/IGLC3/IGHV3-21/VCAM1/CXCL9/IGHV3-11/TRGV10/IL12RB2/IGHG4/LILRB1/CD163L1/CD69/LAG3/CD3D/AQP4/FCGR3A/IL21R/CD40LG/CTLA4/ANPEP/CD28/PTPRC/IGHM/SLAMF1/TRGC1/CCR4/TRGV3/IGHG3/CD2/PDCD1/P2RX1/CXCR3/SLAMF9/CD1E/CD8A/IGLC2/CXCR6/IGHG2/ITGAX/TRBC2/IL2RB/HFE/CCRL2/SPN/GPC4/CD3E/IGHV5-51/IGHA2/IGHG1/CHRNA4/IGHV4-59/SELE/CCR2/IGHV4-31/IGHV3-30/IGLL5/ACE/TRBC1/TNF/CLEC7A/CD3G/CD27/IGHV4-34/C…	8.04E-26	103
CC	GO:0019814	immunoglobulin complex	IGHV1-24/IGHV3-74/IGLC3/IGHV3-21/IGLV2-14/IGKV3-20/IGLV3-1/IGLV3-21/IGHV3-11/IGLV7-46/IGLV2-11/IGHG4/IGLV2-8/IGLV1-51/IGHM/IGLV1-40/IGLV3-10/IGHG3/IGKV1-6/IGLC2/IGHG2/TRBC2/IGHV5-51/IGHA2/IGHG1/IGHV4-59/IGKV1-16/IGLV3-19/JCHAIN/IGHV4-31/IGHV3-30/IGLL5/TRBC1/IGHV4-34/IGKV1-9/IGKV1-5/IGKC/IGHV4-39/IGHV1-18/IGHA1/IGHV3-23/TRDC/IGLV1-47/IGKV1-17/IGLV4-69/IGHV3-33/IGLV3-25/IGHD/IGKV3-15/IGLV2-23	1.41E-17	50
CC	GO:0098793	presynapse	CALB2/PRRT2/ABCC8/GAD1/LAMP5/DRD2/GPM6A/ADCY8/NTNG2/PDE4B/NLGN4X/TRIM9/SRCIN1/LRRK2/KCNK9/CNTN6/ADORA1/SYT11/SLC6A3/MT3/PTPRN/GRIN1/NTF3/TULP1/TNIK/DRD1/RAB3B/STON2/SLC4A8/SCGN/PCSK1/NGF/KCNA2/P2RX1/SYNPR/GRIA1/NEFL/KCNA3/EPHB2/RAB3C/ATCAY/SLC6A13/GABRA5/SLC17A7/PACSIN1/PPFIA2/EGFLAM/RIMS2/PTPRD/SLC1A1/AMPH/SLC8A1/SV2C/TMEM163/CHRNA6/SYT5/KCNC1/DNM3/NRXN2/ROR1/SLC30A3/HAP1/P2RY1/MAL2/SLC6A1/CADM3…	4.81E-14	86
CC	GO:0042571	immunoglobulin complex, circulating	IGHV1-24/IGHV3-74/IGLC3/IGHV3-21/IGKV3-20/IGHV3-11/IGHG4/IGHM/IGHG3/IGLC2/IGHG2/TRBC2/IGHV5-51/IGHA2/IGHG1/IGHV4-59/JCHAIN/IGHV4-31/IGHV3-30/IGLL5/TRBC1/IGHV4-34/IGKC/IGHV4-39/IGHV1-18/IGHA1/IGHV3-23/TRDC/IGHV3-33/IGHD	6.15E-14	30
CC	GO:0097060	synaptic membrane	GABRA3/PRRT2/CHRNA5/SHC4/DRD2/GPM6A/ADCY8/NTNG2/FAIM2/PLPPR4/NLGN4X/ARC/CNTN6/ADORA1/SYT11/SLC6A3/GRIN1/DRD1/SLC4A8/CNTN2/LRFN2/GRIN2D/KCNA2/HTR3B/P2RX1/GRIA1/CACNG3/KCNA3/EPHB2/GRIA4/KCNK1/GABRA5/RIMS2/PTPRD/GABBR2/LRFN5/KCNMA1/CHRNA4/SLC8A1/CHRNA6/PTPRO/KCNC1/DNM3/P2RY1/GRIK1/SLC6A1/LRRC4C/GABRB1/CADM3/IGSF21/IQSEC3/SLC1A2/GRIA3/CACNG5/ADCY1/GRIN2A/NTRK3/CDH2/KCNJ4/KCTD8/PDLIM4/GABRP/SYT1/CHRNB…	1.69E-12	69
CC	GO:0045211	postsynaptic membrane	GABRA3/PRRT2/CHRNA5/SHC4/DRD2/FAIM2/PLPPR4/NLGN4X/ARC/ADORA1/SLC6A3/GRIN1/DRD1/CNTN2/LRFN2/GRIN2D/HTR3B/P2RX1/GRIA1/CACNG3/KCNA3/EPHB2/GRIA4/GABRA5/GABBR2/LRFN5/KCNMA1/CHRNA4/SLC8A1/CHRNA6/PTPRO/KCNC1/DNM3/P2RY1/GRIK1/SLC6A1/LRRC4C/GABRB1/IGSF21/IQSEC3/GRIA3/CACNG5/ADCY1/GRIN2A/NTRK3/CDH2/KCNJ4/KCTD8/PDLIM4/GABRP/CHRNB4/CACNG4/LRRTM2/SHISA8/ITGB3	1.33E-11	55
CC	GO:0099240	intrinsic component of synaptic membrane	GABRA3/PRRT2/DRD2/GPM6A/ADCY8/NTNG2/PLPPR4/NLGN4X/CNTN6/ADORA1/SLC6A3/DRD1/CNTN2/LRFN2/GRIN2D/KCNA2/P2RX1/GRIA1/CACNG3/KCNA3/EPHB2/GABRA5/PTPRD/LRFN5/SLC8A1/CHRNA6/PTPRO/KCNC1/P2RY1/SLC6A1/LRRC4C/CADM3/SLC1A2/CACNG5/ADCY1/GRIN2A/NTRK3/CDH2/CACNG4/LRRTM2	2.18E-11	40
CC	GO:0099699	integral component of synaptic membrane	GABRA3/PRRT2/DRD2/GPM6A/ADCY8/PLPPR4/NLGN4X/ADORA1/SLC6A3/DRD1/LRFN2/GRIN2D/KCNA2/P2RX1/GRIA1/CACNG3/KCNA3/EPHB2/GABRA5/PTPRD/LRFN5/SLC8A1/CHRNA6/PTPRO/KCNC1/P2RY1/SLC6A1/LRRC4C/CADM3/SLC1A2/CACNG5/ADCY1/GRIN2A/NTRK3/CDH2/CACNG4/LRRTM2	1.85E-10	37
CC	GO:0034702	ion channel complex	GABRA3/KCNJ11/SCN2B/CHRNA5/ABCC8/CLIC5/PDE4B/VWC2/KCNMB1/TRPC3/CACNA1I/GRIN1/KCNH2/CNGB1/CLIC2/GRIN2D/KCNA2/HTR3B/SCNN1A/CPT1C/GRIA1/CACNG3/KCNA3/GRIA4/KCNMB4/KCNK1/GABRA5/CACNB4/CACNA2D4/CLIC3/KCNMA1/CHRNA4/CACNA1G/CHRNA6/KCNF1/KCNC1/CACNB1/KCNV2/SCN4B/GABRB1/SCN8A/CNTNAP2/GRIA3/CACNG5/GRIN2A/KCNG4/KCNJ4/PKD2L1/KCNK2/GABRP/CHRNB4/CACNG4/SHISA8/KCNQ2	9.73E-10	54
CC	GO:0034703	cation channel complex	KCNJ11/SCN2B/ABCC8/PDE4B/VWC2/KCNMB1/TRPC3/CACNA1I/GRIN1/KCNH2/CNGB1/GRIN2D/KCNA2/HTR3B/SCNN1A/CPT1C/GRIA1/CACNG3/KCNA3/GRIA4/KCNMB4/KCNK1/CACNB4/CACNA2D4/KCNMA1/CACNA1G/KCNF1/KCNC1/CACNB1/KCNV2/SCN4B/SCN8A/CNTNAP2/GRIA3/CACNG5/GRIN2A/KCNG4/KCNJ4/PKD2L1/KCNK2/CACNG4/SHISA8/KCNQ2	1.52E-08	43
CC	GO:0098936	intrinsic component of postsynaptic membrane	GABRA3/DRD2/PLPPR4/NLGN4X/ADORA1/SLC6A3/DRD1/CNTN2/LRFN2/GRIN2D/P2RX1/GRIA1/CACNG3/KCNA3/EPHB2/GABRA5/LRFN5/SLC8A1/CHRNA6/PTPRO/KCNC1/SLC6A1/LRRC4C/CACNG5/ADCY1/GRIN2A/NTRK3/CDH2/CACNG4/LRRTM2	2.30E-08	30
CC	GO:0043025	neuronal cell body	SORBS2/DRD2/ATP1A2/SORL1/GPM6A/DPYSL5/ADCY8/UNC5A/SRCIN1/HPCA/LRRK2/ARC/SLC2A3/RGS8/ATP1A3/ADORA1/SYT11/SLC6A3/PTPRN/FEZ1/SLC4A8/CNTN2/CPNE6/CCR4/PCSK1/CPNE5/KCNA2/GRIA1/EPHB2/GRIA4/MAP1B/KCNK1/GABRA5/KIF5C/SEZ6/SLC1A1/C4A/CHRNA4/SLC8A1/NTRK1/PVALB/SYT5/CCR2/BRINP1/KCNC1/UNC5C/SLC1A3/TGFB2/TNF/NCF1/NGFR/PSD2/NEGR1/KIF5A/KCNN3/ASIC2/SLC6A1/TTBK1/NRSN1/CNTNAP2/PNOC/CPLX2/ITGA4/KCNK2/MAP1A/KLHL14/PC…	2.30E-08	71
CC	GO:0099055	integral component of postsynaptic membrane	GABRA3/DRD2/PLPPR4/NLGN4X/ADORA1/SLC6A3/DRD1/LRFN2/GRIN2D/P2RX1/GRIA1/CACNG3/KCNA3/EPHB2/GABRA5/LRFN5/SLC8A1/CHRNA6/PTPRO/KCNC1/SLC6A1/LRRC4C/CACNG5/ADCY1/GRIN2A/NTRK3/CDH2/CACNG4/LRRTM2	3.39E-08	29
CC	GO:0042105	alpha-beta T cell receptor complex	CD3D/CD247/PTPN6/TRAV27/TRAC/TRBC2/CD3E/CD3G/TRBV19	4.81E-08	9
CC	GO:1902495	transmembrane transporter complex	GABRA3/KCNJ11/SCN2B/CHRNA5/ABCC8/ATP1A2/CLIC5/PDE4B/VWC2/KCNMB1/TRPC3/ATP1A3/CACNA1I/GRIN1/KCNH2/CNGB1/CLIC2/GRIN2D/KCNA2/HTR3B/SCNN1A/CPT1C/GRIA1/CACNG3/KCNA3/GRIA4/FXYD2/KCNMB4/KCNK1/GABRA5/CACNB4/CACNA2D4/CLIC3/KCNMA1/CHRNA4/CACNA1G/CHRNA6/ATP4B/KCNF1/KCNC1/CACNB1/KCNV2/SCN4B/GABRB1/SCN8A/CNTNAP2/GRIA3/CACNG5/GRIN2A/KCNG4/KCNJ4/PKD2L1/PLN/KCNK2/GABRP/CHRNB4/CACNG4/SHISA8/KCNQ2	5.42E-08	59
CC	GO:0098889	intrinsic component of presynaptic membrane	PRRT2/DRD2/GPM6A/ADCY8/NTNG2/CNTN6/ADORA1/SLC6A3/DRD1/KCNA2/P2RX1/KCNA3/EPHB2/GABRA5/PTPRD/CHRNA6/KCNC1/P2RY1/SLC6A1/CADM3/SLC1A2/CDH2	6.31E-08	22
CC	GO:1990351	transporter complex	GABRA3/KCNJ11/SCN2B/CHRNA5/ABCC8/ATP1A2/CLIC5/PDE4B/VWC2/KCNMB1/TRPC3/ATP1A3/CACNA1I/GRIN1/KCNH2/CNGB1/CLIC2/GRIN2D/KCNA2/HTR3B/SCNN1A/ATP8A2/CPT1C/GRIA1/CACNG3/KCNA3/GRIA4/FXYD2/KCNMB4/KCNK1/GABRA5/CACNB4/CACNA2D4/CLIC3/KCNMA1/CHRNA4/CACNA1G/CHRNA6/ATP4B/KCNF1/KCNC1/CACNB1/KCNV2/SCN4B/GABRB1/SCN8A/CNTNAP2/GRIA3/CACNG5/GRIN2A/KCNG4/KCNJ4/PKD2L1/PLN/KCNK2/GABRP/CHRNB4/CACNG4/SHISA8/KCNQ2	1.66E-07	60
CC	GO:0150034	distal axon	CALB2/PRRT2/GAD1/KIF21B/LAMP5/DRD2/TUBB3/GPM6A/LRRK2/STMN4/ADORA1/PTPRN/FEZ1/GRIN1/TULP1/INPP5J/CDK5R2/SLC4A8/SCGN/PCSK1/KCNA2/NEFL/KCNA3/ATCAY/MAP1B/RASGRF1/PACSIN1/KIF5C/SLC1A1/SLC8A1/PTPRO/KCNC1/UNC5C/ROR1/HAP1/NGFR/NRSN1/BRSK1/PNOC/CPLX2/ITGA4/ITGA2/KCNK2/CABP4/SLC4A10/SYP	1.96E-07	46
CC	GO:0044306	neuron projection terminus	CALB2/PRRT2/GAD1/DRD2/LRRK2/ADORA1/PTPRN/GRIN1/TULP1/SLC4A8/SCGN/PCSK1/KCNA2/KCNA3/PACSIN1/SLC1A1/SLC8A1/KCNC1/ROR1/SCRG1/SLC1A2/PNOC/CPLX2/ITGA2/KCNK2/CABP4/SYT1/SLC4A10/SYP	2.18E-07	29
CC	GO:0099056	integral component of presynaptic membrane	PRRT2/DRD2/GPM6A/ADCY8/ADORA1/SLC6A3/DRD1/KCNA2/P2RX1/KCNA3/EPHB2/GABRA5/PTPRD/CHRNA6/KCNC1/P2RY1/SLC6A1/CADM3/SLC1A2/CDH2	2.44E-07	20
CC	GO:0098978	glutamatergic synapse	PRRT2/DRD2/GPM6A/ADCY8/NTNG2/PLPPR4/NLGN4X/HPCA/LRRK2/ARC/ACTC1/TNIK/DRD1/SLC4A8/GRIN2D/CAMKV/ADGRL3/P2RX1/CPT1C/GRIA1/CACNG3/KCNA3/EPHB2/PTPRD/GPC4/CALY/LRFN5/PTPRO/DNM3/SLC30A3/PSD2/P2RY1/MAL2/LRRC4C/NPTX1/HOMER2/CORO1A/TNR/GUCY1B1/SLC1A2/CPLX2/CACNG5/ADCY1/GRIN2A/NTRK3/SYT1/SLITRK2/CACNG4/LRRTM2/CAMK4/ITGB3	2.44E-07	51
CC	GO:0043197	dendritic spine	DOCK10/SLA/PRRT2/DRD2/ATP1A2/GPM6A/PDE4B/HPCA/ARC/ADORA1/SYT11/MT3/GRIN1/DRD1/GRIA1/EPHB2/GRIA4/MAP1B/PPFIA2/SEZ6/SLC1A1/CD3E/SLC8A1/PTPRO/DNM3/ABI3/HAP1/NGFR/ASIC2/GRIA3/GRIN2A/PDLIM4/ITPKA/SHISA8	3.43E-07	34
CC	GO:0044309	neuron spine	DOCK10/SLA/PRRT2/DRD2/ATP1A2/GPM6A/PDE4B/HPCA/ARC/ADORA1/SYT11/MT3/GRIN1/DRD1/GRIA1/EPHB2/GRIA4/MAP1B/PPFIA2/SEZ6/SLC1A1/CD3E/SLC8A1/PTPRO/DNM3/ABI3/HAP1/NGFR/ASIC2/GRIA3/GRIN2A/PDLIM4/ITPKA/SHISA8	3.84E-07	34
CC	GO:0042734	presynaptic membrane	PRRT2/DRD2/GPM6A/ADCY8/NTNG2/CNTN6/ADORA1/SYT11/SLC6A3/DRD1/SLC4A8/KCNA2/P2RX1/KCNA3/EPHB2/GABRA5/RIMS2/PTPRD/CHRNA6/KCNC1/P2RY1/SLC6A1/CADM3/IGSF21/SLC1A2/GRIN2A/CDH2/KCTD8/SYT1/SYP	5.34E-07	30
CC	GO:0043679	axon terminus	CALB2/PRRT2/GAD1/DRD2/LRRK2/ADORA1/PTPRN/GRIN1/TULP1/SLC4A8/SCGN/PCSK1/KCNA2/KCNA3/PACSIN1/SLC1A1/SLC8A1/KCNC1/ROR1/PNOC/CPLX2/ITGA2/KCNK2/CABP4/SLC4A10/SYP	5.93E-07	26
CC	GO:0072562	blood microparticle	IGLC3/CFB/IGKV3-20/IGLV3-21/IGHG4/BCHE/ACTC1/IGHM/IGHG3/CD5L/IGLC2/IGHG2/C4A/IGHA2/IGHG1/JCHAIN/APOL1/HBE1/ZNF559-ZNF177/C1S/IGKV1-5/IGKC/IGHA1/IGHV3-23/IGLV1-47/IGKV1-17/C4B/IGLV3-25/IGHD/IGKV3-15	9.57E-07	30
CC	GO:0001772	immunological synapse	ZAP70/RHOH/GZMA/CD28/HAVCR2/IL4I1/SCIMP/CD3E/CRTAM/SKAP1/LCK/CORO1A/GZMB/CARD11/CD6	1.84E-06	15
CC	GO:0098984	neuron to neuron synapse	PRRT2/DRD2/INSYN2A/ADCY8/PLPPR4/PDE4B/NLGN4X/CABP1/CADM1/SRCIN1/ARC/ATP1A3/ADORA1/SYT11/MT3/GRIN1/TNIK/SLC4A8/LRFN2/GRIN2D/ZDHHC15/GRIA1/CACNG3/MAP1B/PTPRD/SLC1A1/SH2D5/LRFN5/SLC8A1/PTPRO/DNM3/ABI3/SLC30A3/NGFR/P2RY1/MAL2/LRRC4C/HOMER2/IQSEC3/BAALC/CACNG5/ADCY1/GRIN2A/CDH2/SYT1/BCL11A/CACNG4/LRRTM2/SHISA8/SAMD14	7.18E-06	50
CC	GO:0008021	synaptic vesicle	PRRT2/ABCC8/LAMP5/DRD2/PDE4B/TRIM9/LRRK2/KCNK9/SYT11/MT3/GRIN1/NTF3/RAB3B/STON2/SLC4A8/NGF/SYNPR/GRIA1/RAB3C/SLC17A7/AMPH/SV2C/TMEM163/SYT5/SLC30A3/HAP1/MAL2/BRSK1/GRIN2A/SYT2/SYT6/SYT1/SVOP/SYP	7.18E-06	34
CC	GO:0070382	exocytic vesicle	PRRT2/ABCC8/LAMP5/DRD2/PDE4B/TRIM9/LRRK2/IGF1/KCNK9/SYT11/MT3/GRIN1/NTF3/RAB3B/STON2/SLC4A8/NGF/SYNPR/GRIA1/RAB3C/SLC17A7/AMPH/SV2C/TMEM163/SYT5/SLC30A3/HAP1/MAL2/BRSK1/GRIN2A/SYT2/SYT6/SYT1/SVOP/SYP	1.99E-05	35
CC	GO:0032279	asymmetric synapse	PRRT2/DRD2/INSYN2A/ADCY8/PLPPR4/PDE4B/NLGN4X/CABP1/CADM1/SRCIN1/ARC/ADORA1/SYT11/MT3/GRIN1/TNIK/SLC4A8/LRFN2/GRIN2D/ZDHHC15/GRIA1/CACNG3/MAP1B/SLC1A1/SH2D5/LRFN5/SLC8A1/PTPRO/DNM3/ABI3/NGFR/P2RY1/LRRC4C/HOMER2/IQSEC3/BAALC/CACNG5/ADCY1/GRIN2A/CDH2/BCL11A/CACNG4/LRRTM2/SHISA8/SAMD14	6.16E-05	45
CC	GO:0030672	synaptic vesicle membrane	PRRT2/ABCC8/LAMP5/DRD2/LRRK2/RAB3B/SYNPR/GRIA1/RAB3C/SLC17A7/AMPH/SV2C/TMEM163/SYT5/SLC30A3/MAL2/SYT2/SYT6/SYT1/SVOP/SYP	7.41E-05	21
CC	GO:0099501	exocytic vesicle membrane	PRRT2/ABCC8/LAMP5/DRD2/LRRK2/RAB3B/SYNPR/GRIA1/RAB3C/SLC17A7/AMPH/SV2C/TMEM163/SYT5/SLC30A3/MAL2/SYT2/SYT6/SYT1/SVOP/SYP	7.41E-05	21
CC	GO:0060076	excitatory synapse	CALB2/ADCY8/PDE4B/NLGN4X/CNTN6/SYT11/GRIN1/GRIA1/CACNG3/SLC17A7/GRIA3/SYT1/LRRTM2/SYP	7.41E-05	14
CC	GO:0098878	neurotransmitter receptor complex	VWC2/GRIN1/GRIN2D/HTR3B/CPT1C/GRIA1/CACNG3/GRIA4/GRIA3/CACNG5/GRIN2A/CACNG4/SHISA8	8.40E-05	13
CC	GO:0032809	neuronal cell body membrane	ADCY8/UNC5A/HPCA/RGS8/ATP1A3/SLC6A3/SLC4A8/KCNA2/GABRA5/KCNC1	0.000117624	10
CC	GO:0008328	ionotropic glutamate receptor complex	VWC2/GRIN1/GRIN2D/CPT1C/GRIA1/CACNG3/GRIA4/GRIA3/CACNG5/GRIN2A/CACNG4/SHISA8	0.000117624	12
CC	GO:0031225	anchored component of membrane	NTM/NOD2/NTNG2/DPEP3/CNTN6/CNTN3/MMP25/RAB3B/CNTN2/CD2/DPEP1/CD160/RAB3C/OPCML/LYPD8/GPC4/ART3/RTBDN/NEGR1/CD109/OMG/IGSF21/NCAM1/MDGA1/ULBP1/ACHE/GFRA2/CD52	0.00013861	28
CC	GO:0014069	postsynaptic density	PRRT2/DRD2/INSYN2A/ADCY8/PLPPR4/PDE4B/NLGN4X/CABP1/CADM1/SRCIN1/ARC/ADORA1/SYT11/MT3/GRIN1/TNIK/LRFN2/GRIN2D/ZDHHC15/GRIA1/CACNG3/MAP1B/SH2D5/LRFN5/SLC8A1/PTPRO/DNM3/ABI3/NGFR/P2RY1/LRRC4C/HOMER2/IQSEC3/BAALC/CACNG5/ADCY1/GRIN2A/CDH2/BCL11A/CACNG4/LRRTM2/SHISA8/SAMD14	0.000171381	43
CC	GO:0045178	basal part of cell	ANK1/MPZ/MLC1/HEPH/NOD2/ADCY8/SLC22A9/AQP3/CADM1/AQP4/CLDN11/ADORA1/SLC16A10/AQP9/FRMPD2/SLC6A13/ABCC3/EPCAM/P2RY6/HFE/CD38/MARVELD2/CDH17/SLC1A3/ACE/P2RY1/SLC38A3/SLC47A1/CLRN1/NDRG4/MEGF11/CDH2/KCNJ4/EPPK1/ITGA2/HPGD/KCNJ10/SLC4A10	0.000193265	38
CC	GO:0099572	postsynaptic specialization	GABRA3/PRRT2/DRD2/INSYN2A/ADCY8/PLPPR4/PDE4B/NLGN4X/CABP1/CADM1/SRCIN1/ARC/ADORA1/SYT11/MT3/GRIN1/TNIK/LRFN2/GRIN2D/ZDHHC15/GRIA1/CACNG3/MAP1B/GABRA5/SH2D5/LRFN5/SLC8A1/PTPRO/DNM3/ABI3/NGFR/P2RY1/LRRC4C/HOMER2/IQSEC3/BAALC/CACNG5/ADCY1/GRIN2A/CDH2/BCL11A/CACNG4/LRRTM2/SHISA8/SAMD14	0.000194793	45
CC	GO:0044298	cell body membrane	ADCY8/UNC5A/HPCA/RGS8/ATP1A3/SLC6A3/SLC4A8/KCNA2/GABRA5/KCNC1	0.000287543	10
CC	GO:0032281	AMPA glutamate receptor complex	VWC2/CPT1C/GRIA1/CACNG3/GRIA4/GRIA3/CACNG5/CACNG4/SHISA8	0.00037957	9
CC	GO:0048786	presynaptic active zone	GAD1/GPM6A/ADCY8/NTNG2/ADORA1/SYT11/P2RX1/SLC17A7/PPFIA2/EGFLAM/RIMS2/P2RY1/GUCY1B1/BRSK1/CDH2/SYP	0.000411738	16
CC	GO:0097386	glial cell projection	NFASC/AQP4/MT3/SLC4A8/SLC1A1/SLC1A2/CRB1/SLC7A11/KCNK2/KCNJ10	0.000495388	10
CC	GO:0099060	integral component of postsynaptic specialization membrane	GABRA3/PLPPR4/NLGN4X/LRFN2/GRIN2D/GRIA1/CACNG3/GABRA5/LRFN5/PTPRO/LRRC4C/ADCY1/GRIN2A/CDH2/CACNG4/LRRTM2	0.000554297	16
CC	GO:0030133	transport vesicle	PRRT2/ABCC8/LAMP5/DRD2/SORL1/PDE4B/TRIM9/LRRK2/IGF1/KCNK9/SYT11/MT3/PTPRN/GRIN1/NTF3/RAB3B/STON2/SLC4A8/SCGN/PCSK1/NGF/SYNPR/GRIA1/RAB3C/SLC17A7/HLA-DQB2/AMPH/SV2C/TMEM163/SYT5/HLA-DQA1/SLC30A3/HAP1/MAL2/NPTX1/NRSN1/CLRN1/BRSK1/GRIN2A/SYT2/SYT6/SYT1/SFTA2/PCSK2/SVOP/HLA-DQA2/CHGA/VGF/SYP	0.000600435	49
CC	GO:0016323	basolateral plasma membrane	ANK1/MPZ/MLC1/HEPH/NOD2/ADCY8/SLC22A9/AQP3/CADM1/AQP4/ADORA1/SLC16A10/AQP9/FRMPD2/SLC6A13/ABCC3/EPCAM/P2RY6/CD38/MARVELD2/CDH17/P2RY1/SLC38A3/SLC47A1/NDRG4/MEGF11/CDH2/KCNJ4/EPPK1/HPGD/KCNJ10/SLC4A10	0.000702122	32
CC	GO:0098948	intrinsic component of postsynaptic specialization membrane	GABRA3/PLPPR4/NLGN4X/LRFN2/GRIN2D/GRIA1/CACNG3/GABRA5/LRFN5/PTPRO/LRRC4C/ADCY1/GRIN2A/CDH2/CACNG4/LRRTM2	0.000847338	16
CC	GO:0034705	potassium channel complex	KCNJ11/ABCC8/KCNMB1/KCNH2/KCNA2/KCNA3/KCNMB4/KCNK1/KCNMA1/KCNF1/KCNC1/KCNV2/CNTNAP2/KCNG4/KCNJ4/KCNK2/KCNQ2	0.000924442	17
CC	GO:0009925	basal plasma membrane	ANK1/MPZ/MLC1/HEPH/NOD2/ADCY8/SLC22A9/AQP3/CADM1/AQP4/ADORA1/SLC16A10/AQP9/FRMPD2/SLC6A13/ABCC3/EPCAM/P2RY6/CD38/MARVELD2/CDH17/SLC1A3/ACE/P2RY1/SLC38A3/SLC47A1/NDRG4/MEGF11/CDH2/KCNJ4/EPPK1/HPGD/KCNJ10/SLC4A10	0.000977399	34
CC	GO:0099061	integral component of postsynaptic density membrane	PLPPR4/LRFN2/GRIN2D/GRIA1/CACNG3/LRFN5/PTPRO/LRRC4C/ADCY1/GRIN2A/CACNG4/LRRTM2	0.001197969	12
CC	GO:0099146	intrinsic component of postsynaptic density membrane	PLPPR4/LRFN2/GRIN2D/GRIA1/CACNG3/LRFN5/PTPRO/LRRC4C/ADCY1/GRIN2A/CACNG4/LRRTM2	0.00210073	12
CC	GO:0008076	voltage-gated potassium channel complex	KCNMB1/KCNH2/KCNA2/KCNA3/KCNMB4/KCNK1/KCNMA1/KCNF1/KCNC1/KCNV2/CNTNAP2/KCNG4/KCNJ4/KCNK2/KCNQ2	0.002325729	15
CC	GO:0098839	postsynaptic density membrane	PRRT2/PLPPR4/NLGN4X/ARC/LRFN2/GRIN2D/GRIA1/CACNG3/LRFN5/PTPRO/LRRC4C/CACNG5/ADCY1/GRIN2A/CACNG4/LRRTM2	0.002748029	16
CC	GO:0099634	postsynaptic specialization membrane	GABRA3/PRRT2/PLPPR4/NLGN4X/ARC/LRFN2/GRIN2D/GRIA1/CACNG3/GABRA5/LRFN5/PTPRO/LRRC4C/CACNG5/ADCY1/GRIN2A/CDH2/CACNG4/LRRTM2	0.002748029	19
CC	GO:0045121	membrane raft	ADTRP/ADCY2/PTGS2/MLC1/ZAP70/ATP1A2/ADCYAP1R1/NFAM1/ADCY8/FAIM2/UNC5A/LRRK2/ARC/LCP2/SLC6A3/MAG/PTPRC/RGS7/CD2/P2RX1/BIRC3/KCNA3/CD8A/MALL/SLC1A1/HPSE/KCNMA1/SELE/SKAP1/TNF/LCK/MAL2/FASLG/TNR/SLC1A2/BAALC/ADCY1/CDH2/CARD11	0.003957527	39
CC	GO:0098691	dopaminergic synapse	CHRNA5/DRD2/SLC6A3/RAB3B/CHRNA6	0.004027357	5
CC	GO:0098857	membrane microdomain	ADTRP/ADCY2/PTGS2/MLC1/ZAP70/ATP1A2/ADCYAP1R1/NFAM1/ADCY8/FAIM2/UNC5A/LRRK2/ARC/LCP2/SLC6A3/MAG/PTPRC/RGS7/CD2/P2RX1/BIRC3/KCNA3/CD8A/MALL/SLC1A1/HPSE/KCNMA1/SELE/SKAP1/TNF/LCK/MAL2/FASLG/TNR/SLC1A2/BAALC/ADCY1/CDH2/CARD11	0.004066927	39
CC	GO:0044304	main axon	NFASC/ADORA1/MAG/CNTN2/KCNA2/MAP1B/KCNC1/SCN8A/CNTNAP2/SLC1A2/MAP1A/KCNQ2	0.006077131	12
CC	GO:0030658	transport vesicle membrane	PRRT2/ABCC8/LAMP5/DRD2/SORL1/LRRK2/PTPRN/RAB3B/SCGN/SYNPR/GRIA1/RAB3C/SLC17A7/HLA-DQB2/AMPH/SV2C/TMEM163/SYT5/HLA-DQA1/SLC30A3/MAL2/SYT2/SYT6/SYT1/SVOP/HLA-DQA2/SYP	0.00629458	27
CC	GO:0098982	GABA-ergic synapse	GABRA3/DRD2/NLGN4X/DRD1/GABRA5/LRFN5/PTPRO/SLC6A1/GABRB1/IQSEC3/MDGA1/SLITRK2/LRRTM2	0.006392903	13
CC	GO:0043083	synaptic cleft	GRIN1/EGFLAM/SLC1A1/DNM3/NPTX1/ACHE	0.006837957	6
CC	GO:0044305	calyx of Held	ADORA1/KCNA2/KCNA3/KCNC1/CPLX2/KCNK2	0.006837957	6
CC	GO:0090533	cation-transporting ATPase complex	ABCC8/ATP1A2/ATP1A3/FXYD2/ATP4B/PLN	0.006837957	6
CC	GO:0098685	Schaffer collateral - CA1 synapse	ADRB1/ADCY8/NTNG2/LRFN2/NEFL/CACNG3/INA/PTPRD/LRRC4C/TNR/ADCY1/LRRTM2/SYP	0.007917292	13
CC	GO:0001917	photoreceptor inner segment	RDH12/GNGT1/CDH23/ATP1A3/TULP1/ATP8A2/SAG/RP1/CRB1/USH1C/PPEF2/CERKL	0.008519015	12
CC	GO:0044194	cytolytic granule	GZMH/NKG7/GNLY/PRF1/GZMB	0.008567474	5
CC	GO:0098563	intrinsic component of synaptic vesicle membrane	RAB3B/RAB3C/SLC17A7/SV2C/TMEM163/SLC30A3/MAL2/SYT1/SYP	0.00864603	9
CC	GO:0060077	inhibitory synapse	GAD1/NLGN4X/SYT11/IGSF9/IGSF21/IQSEC3	0.00864603	6
CC	GO:0097449	astrocyte projection	AQP4/MT3/SLC1A2/SLC7A11/KCNK2/KCNJ10	0.00864603	6
CC	GO:0032589	neuron projection membrane	GABRA3/LAMP5/UNC5A/HPCA/ADORA1/GRIA1/GABRA5/KCNC1/CNTNAP2/SLC1A2/SHISA8	0.011084265	11
CC	GO:0043194	axon initial segment	NFASC/CNTN2/KCNA2/SCN8A/MAP1A/KCNQ2	0.011084265	6
CC	GO:0098686	hippocampal mossy fiber to CA3 synapse	ADCY8/GRIN2D/PTPRD/SLC30A3/MAL2/ADCY1/SYT1/LRRTM2	0.011084265	8
CC	GO:0001750	photoreceptor outer segment	GNGT1/PDE6H/ABCA4/TULP1/CNGB1/GUCY2D/ATP8A2/MAP1B/SAG/VCAN/RP1/CRB1/USH1C/PPEF2/CERKL	0.011084265	15
CC	GO:0043204	perikaryon	DRD2/HPCA/LRRK2/SLC2A3/RGS8/SYT11/PTPRN/CPNE6/PCSK1/CPNE5/KCNA2/MAP1B/KCNK1/SLC1A1/CCR2/NGFR/KIF5A/CNTNAP2/CPLX2/PCSK2/SLC4A10	0.011084265	21
CC	GO:0097730	non-motile cilium	DRD2/GNGT1/CDH23/PDE6H/ABCA4/TULP1/DRD1/MCHR1/CNGB1/GUCY2D/ATP8A2/TSGA10IP/MAP1B/CFAP69/SAG/VCAN/RP1/CRB1/PKD2L1/USH1C/PPEF2/CERKL	0.013557366	22
CC	GO:0001891	phagocytic cup	BIN2/SYT11/TNF/MYO1G/CORO1A/RAB31/MEGF10	0.014041682	7
CC	GO:0030285	integral component of synaptic vesicle membrane	SLC17A7/SV2C/TMEM163/SLC30A3/MAL2/SYT1/SYP	0.014041682	7
CC	GO:0046658	anchored component of plasma membrane	NOD2/NTNG2/CNTN6/CNTN2/CD2/CD160/GPC4/RTBDN/IGSF21/MDGA1/ULBP1	0.017916792	11
CC	GO:0005902	microvillus	NFASC/VCAM1/MYO7B/LRRK2/DPEP1/SPN/RAPGEF3/PLEKHG6/MYO1G/FMN2/CLRN1/CRB1/USH1C/ITGB3	0.018528322	14
CC	GO:0030665	clathrin-coated vesicle membrane	GAD1/ENTHD1/ADCY8/CD3D/SYT11/FCGR1A/SLC17A7/HLA-DQB2/HLA-DQA1/CD3G/IL7R/SGIP1/SYT2/EGF/SYT1/HLA-DQA2	0.0212345	16
CC	GO:0001518	voltage-gated sodium channel complex	SCN2B/CACNA1I/CACNA1G/SCN4B/SCN8A	0.02616034	5
CC	GO:0042613	MHC class II protein complex	HLA-DQB2/HLA-DQA1/HLA-DOB/HLA-DOA/HLA-DQA2	0.02616034	5
CC	GO:0098945	intrinsic component of presynaptic active zone membrane	GPM6A/NTNG2/P2RX1/P2RY1/CDH2	0.02616034	5
CC	GO:0062023	collagen-containing extracellular matrix	MATN3/LAMA1/ECM1/BMP7/LEFTY2/NTNG2/RBP3/VWC2/ADAM19/ADAMTS9/EGFL6/SDC2/GDF10/NTN1/HMCN1/LAMB3/COL11A1/FRAS1/EGFLAM/CFP/GPC4/ACAN/SPON1/APLP1/TGFB2/ADAMTS4/EDIL3/RTBDN/VCAN/FIBCD1/LOX/TNR/NCAM1/ADAMTS2/CDH2/FCN1/ADAMDEC1/ADAMTS5/ZP4/ACHE/MMP9/POSTN/ZP1/THBS2	0.02616034	44
CC	GO:0098533	ATPase dependent transmembrane transport complex	ABCC8/ATP1A2/ATP1A3/FXYD2/ATP4B/PLN	0.02616034	6
CC	GO:0043195	terminal bouton	CALB2/LRRK2/ADORA1/GRIN1/SLC4A8/SCGN/CPLX2/CABP4/SYP	0.02616034	9
CC	GO:0031253	cell projection membrane	GABRA3/LAMP5/DRD2/FGD2/UNC5A/AQP4/HPCA/GPR37L1/PDE6H/ADORA1/DRD1/MCHR1/CNGB1/GUCY2D/FGR/KCNA2/SCNN1A/DPEP1/GRIA1/KCNK1/GABRA5/SCIMP/PACSIN1/SLC3A1/TBC1D10C/KCNC1/ACE/PSD2/RASGRP2/CNTNAP2/NDRG4/SLC1A2/PKD2L1/SLC7A11/SHISA8/ITGB3	0.031608322	36
CC	GO:0061702	inflammasome complex	NLRP9/NLRP6/MEFV/CASP5/AIM2	0.03257729	5
CC	GO:0030426	growth cone	KIF21B/LAMP5/TUBB3/GPM6A/LRRK2/STMN4/FEZ1/INPP5J/CDK5R2/NEFL/ATCAY/MAP1B/RASGRF1/KIF5C/PTPRO/UNC5C/HAP1/NGFR/NRSN1/ITGA4	0.036732811	20
CC	GO:0005890	sodium:potassium-exchanging ATPase complex	ATP1A2/ATP1A3/FXYD2/ATP4B	0.036732811	4
CC	GO:0034706	sodium channel complex	SCN2B/CACNA1I/SCNN1A/CACNA1G/SCN4B/SCN8A	0.037367973	6
CC	GO:0098858	actin-based cell projection	NFASC/VCAM1/TUBB3/GPM6A/CDH23/MYO7B/SRCIN1/LRRK2/ACTC1/DOCK4/DPEP1/SCIMP/SPN/TBC1D10C/RAPGEF3/PVALB/UNC5C/PLEKHG6/MYO1G/FMN2/HOMER2/CLRN1/CRB1/USH1C/ITGB3	0.037909218	25
CC	GO:0097733	photoreceptor cell cilium	GNGT1/PDE6H/ABCA4/TULP1/CNGB1/GUCY2D/ATP8A2/TSGA10IP/MAP1B/SAG/VCAN/RP1/CRB1/USH1C/PPEF2/CERKL	0.04265507	16
CC	GO:0030667	secretory granule membrane	NFASC/NFAM1/MOXD1/SLC2A3/CLEC12A/ANPEP/LILRB2/PTPRC/MMP25/GPR84/P2RX1/SIGLEC9/ITGAX/CD38/TBC1D10C/LAMP3/FRMPD3/SYT5/SLC27A2/ATP8B3/CD300A/CD109/ITGAL/FPR1/NCKAP1L/SYT2/SIGLEC14/RAB31/SELL/SYT1/CHRNB4/VGF/ITGB3	0.04269325	33
CC	GO:0031256	leading edge membrane	GABRA3/LAMP5/FGD2/UNC5A/HPCA/ADORA1/FGR/KCNA2/GRIA1/GABRA5/SCIMP/PACSIN1/AMPH/KCNC1/MYO1G/PSD2/RASGRP2/CNTNAP2/SLC1A2/SHISA8/ITGB3	0.04269325	21
CC	GO:0045334	clathrin-coated endocytic vesicle	CD3D/CTLA4/CPNE6/FCGR1A/HLA-DQB2/HLA-DQA1/CD3G/IL7R/SGIP1/SYT2/EGF/SYT1/HLA-DQA2	0.043926387	13
CC	GO:0005891	voltage-gated calcium channel complex	PDE4B/CACNA1I/CACNG3/CACNB4/CACNA2D4/CACNA1G/CACNB1/CACNG4	0.045065165	8
CC	GO:0030669	clathrin-coated endocytic vesicle membrane	CD3D/FCGR1A/HLA-DQB2/HLA-DQA1/CD3G/IL7R/SGIP1/SYT2/EGF/SYT1/HLA-DQA2	0.045834522	11
CC	GO:0030673	axolemma	ADORA1/KCNC1/CNTNAP2/SLC1A2	0.045834522	4
CC	GO:0044853	plasma membrane raft	ADTRP/PTGS2/MLC1/ATP1A2/ADCYAP1R1/ADCY8/LRRK2/LCP2/SLC6A3/CD8A/KCNMA1/SELE/SKAP1/FASLG/CDH2	0.048107435	15
CC	GO:0030427	site of polarized growth	KIF21B/LAMP5/TUBB3/GPM6A/LRRK2/STMN4/FEZ1/INPP5J/CDK5R2/NEFL/ATCAY/MAP1B/RASGRF1/KIF5C/PTPRO/UNC5C/HAP1/NGFR/NRSN1/ITGA4	0.048646124	20
CC	GO:1902710	GABA receptor complex	GABRA3/GABRA5/GABBR2/GABRB1/GABRP	0.056615213	5
CC	GO:0048787	presynaptic active zone membrane	GPM6A/NTNG2/SYT11/P2RX1/P2RY1/CDH2	0.057473284	6
CC	GO:0099059	integral component of presynaptic active zone membrane	GPM6A/P2RX1/P2RY1/CDH2	0.057935716	4
MF	GO:0003823	antigen binding	IGHV1-24/IGHV3-74/IGLC3/IGHV3-21/IGLV2-14/IGKV3-20/IGLV3-1/IGLV3-21/IGHV3-11/IGLV2-11/IGHG4/LAG3/TRAV12-2/TRAV19/TRAV12-1/IGLV2-8/IGLV1-51/IGHM/IGLV1-40/SLAMF1/TRGV3/IGHG3/LILRA1/CD1E/IGLC2/IGHG2/TRBC2/IGHV5-51/IGHA2/IGHG1/IGHV4-59/TRAV23DV6/IGKV1-16/TRAV29DV5/IGLV3-19/JCHAIN/IGHV4-31/IGHV3-30/IGLL5/TRBC1/HLA-DQA1/IGHV4-34/TRAV8-4/IL7R/TRBV28/IGKV1-5/TRBV7-9/IGKC/IGHV4-39/IGHV1-18/IGHA1/IGHV3-23/…	3.59E-27	63
MF	GO:0034987	immunoglobulin receptor binding	IGHV1-24/IGHV3-74/IGLC3/IGHV3-21/IGHV3-11/IGHG4/IGHM/IGHG3/FGR/IGLC2/IGHG2/TRBC2/IGHV5-51/IGHA2/IGHG1/IGHV4-59/JCHAIN/IGHV4-31/IGHV3-30/IGLL5/TRBC1/IGHV4-34/IGKC/IGHV4-39/IGHV1-18/IGHA1/IGHV3-23/TRDC/IGHV3-33/IGHD	7.10E-13	30
MF	GO:0022836	gated channel activity	GABRA3/KCNJ11/SCN2B/ANO4/CHRNA5/ABCC8/KCNH6/CLIC5/KCNMB1/KCNK9/CACNA1I/GRIN1/KCNH2/CNGB1/CLIC2/TRPA1/GRIN2D/KCNA2/HTR3B/SCNN1A/P2RX1/GRIA1/CACNG3/KCNA3/GRIA4/KCNK3/KCNMB4/KCNK1/GABRA5/CACNB4/CACNA2D4/CLIC3/KCNMA1/CHRNA4/CACNA1G/CHRNA6/KCNF1/KCNC1/CACNB1/KCNV2/SCN4B/KCNK13/GRIK1/KCNN3/ASIC2/GABRB1/SCN8A/GRIA3/CACNG5/GRIN2A/KCNG4/KCNJ4/PKD2L1/KCNK2/P2RX5/GABRP/CHRNB4/ANO9/PIEZO2/KCNJ10/CACNG4/KCNQ2	1.34E-10	62
MF	GO:0015267	channel activity	GABRA3/KCNJ11/SCN2B/ANO4/CHRNA5/ABCC8/KCNH6/GPM6A/CALHM6/CLIC5/STEAP1/AQP3/AQP4/KCNMB1/KCNK9/TRPC3/CACNA1I/GRIN1/AQP9/KCNH2/CNGB1/CLIC2/TRPA1/GRIN2D/TRPV3/KCNA2/GJD4/HTR3B/SCNN1A/P2RX1/GRIA1/CACNG3/KCNA3/GRIA4/KCNK3/KCNMB4/KCNK1/GABRA5/CACNB4/CACNA2D4/SLC1A1/CLIC3/KCNMA1/CHRNA4/PRF1/CACNA1G/CHRNA6/GJA5/KCNF1/KCNC1/PKDREJ/CACNB1/APOL1/KCNV2/SCN4B/KCNK13/GRIK1/KCNN3/ASIC2/GABRB1/SCN8A/GRIA3/CACNG5/…	3.65E-10	77
MF	GO:0022803	passive transmembrane transporter activity	GABRA3/KCNJ11/SCN2B/ANO4/CHRNA5/ABCC8/KCNH6/GPM6A/CALHM6/CLIC5/STEAP1/AQP3/AQP4/KCNMB1/KCNK9/TRPC3/CACNA1I/GRIN1/AQP9/KCNH2/CNGB1/CLIC2/TRPA1/GRIN2D/TRPV3/KCNA2/GJD4/HTR3B/SCNN1A/P2RX1/GRIA1/CACNG3/KCNA3/GRIA4/KCNK3/KCNMB4/KCNK1/GABRA5/CACNB4/CACNA2D4/SLC1A1/CLIC3/KCNMA1/CHRNA4/PRF1/CACNA1G/CHRNA6/GJA5/KCNF1/KCNC1/PKDREJ/CACNB1/APOL1/KCNV2/SCN4B/KCNK13/GRIK1/KCNN3/ASIC2/GABRB1/SCN8A/GRIA3/CACNG5/…	3.65E-10	77
MF	GO:0140375	immune receptor activity	IL10RA/LILRA5/IL12RB2/LILRB1/GPR17/FCGR3A/IL21R/LILRA6/KIR2DL4/LILRB2/CCR4/FCGR1A/LILRA1/CXCR3/CD160/LILRA4/CXCR6/IL2RB/CCRL2/HLA-DQB2/CCR2/HLA-DQA1/IL7R/CCR7/FPR1/XCR1/HLA-DOB/IL12RB1/CCR5/IL1R2/IL2RG/HLA-DOA/HLA-DQA2/GFRA2/CSF2RB/IL15RA	1.25E-09	36
MF	GO:0005126	cytokine receptor binding	XCL1/ECM1/CXCL9/LEFTY2/LTB/IFNG/IL1RN/CXCL2/CD40LG/CCL19/NTF3/STAP1/CD300LF/RASL11B/LTA/NGF/CCL3L3/IL18/IL1B/TNFSF14/IL11/CCL23/CCRL2/TNFSF18/NTRK1/IL27/CXCL11/CCR2/CD70/TGFB2/TNF/CXCL10/CCL3/FASLG/IL12RB1/XCL2/CCL5/SOCS2/TNFSF15/CCL26/GATA3/IL15/CCL4/TNFSF13B/LIF/CCL18/CCL22/IL6/CCL24/ITGB3/CXCL13	2.40E-09	51
MF	GO:0005216	ion channel activity	GABRA3/KCNJ11/SCN2B/ANO4/CHRNA5/ABCC8/KCNH6/GPM6A/CALHM6/CLIC5/KCNMB1/KCNK9/TRPC3/CACNA1I/GRIN1/KCNH2/CNGB1/CLIC2/TRPA1/GRIN2D/TRPV3/KCNA2/HTR3B/SCNN1A/P2RX1/GRIA1/CACNG3/KCNA3/GRIA4/KCNK3/KCNMB4/KCNK1/GABRA5/CACNB4/CACNA2D4/SLC1A1/CLIC3/KCNMA1/CHRNA4/CACNA1G/CHRNA6/KCNF1/KCNC1/PKDREJ/CACNB1/APOL1/KCNV2/SCN4B/KCNK13/GRIK1/KCNN3/ASIC2/GABRB1/SCN8A/GRIA3/CACNG5/GRIN2A/KCNG4/KCNJ4/PKD2L1/KCNK2/P2RX5…	4.00E-09	69
MF	GO:0005125	cytokine activity	IL32/XCL1/BMP7/THPO/CXCL9/LEFTY2/LTB/IFNG/IL1RN/CXCL2/CD40LG/CCL19/GDF10/TNFRSF11B/LTA/CCL3L3/IL18/IL1B/TNFSF14/IL11/CCL23/GREM2/TNFSF18/IL27/CXCL11/SECTM1/CD70/TGFB2/TNF/CXCL10/CCL3/FASLG/WNT10B/XCL2/CCL5/TNFSF15/CCL26/IL15/CCL4/TNFSF13B/LIF/CCL18/CCL22/IL6/CCL24/CXCL13	4.00E-09	46
MF	GO:0005261	cation channel activity	KCNJ11/SCN2B/CHRNA5/ABCC8/KCNH6/GPM6A/CALHM6/KCNMB1/KCNK9/TRPC3/CACNA1I/GRIN1/KCNH2/CNGB1/TRPA1/GRIN2D/TRPV3/KCNA2/HTR3B/SCNN1A/P2RX1/GRIA1/CACNG3/KCNA3/GRIA4/KCNK3/KCNMB4/KCNK1/CACNB4/CACNA2D4/KCNMA1/CHRNA4/CACNA1G/CHRNA6/KCNF1/KCNC1/PKDREJ/CACNB1/KCNV2/SCN4B/KCNK13/GRIK1/KCNN3/ASIC2/SCN8A/GRIA3/CACNG5/GRIN2A/KCNG4/KCNJ4/PKD2L1/KCNK2/P2RX5/CHRNB4/PIEZO2/KCNJ10/CACNG4/KCNQ2	6.93E-09	58
MF	GO:0033691	sialic acid binding	SIGLEC11/SIGLEC7/MAG/ST8SIA4/ST8SIA2/SIGLEC12/SIGLEC9/SIGLEC8/SELE/SIGLEC10/FCN1/SIGLEC14	2.23E-07	12
MF	GO:0046873	metal ion transmembrane transporter activity	KCNJ11/SCN2B/ABCC8/SLC9A7/KCNH6/ATP1A2/GPM6A/KCNMB1/KCNK9/TRPC3/ATP1A3/CACNA1I/SLC6A3/GRIN1/KCNH2/SLC4A8/TRPA1/GRIN2D/TRPV3/KCNA2/SCNN1A/CACNG3/KCNA3/KCNK3/SLC6A13/KCNMB4/KCNK1/SLC17A7/CACNB4/CACNA2D4/SLC1A1/KCNMA1/SLC8A1/CACNA1G/MFSD2A/ATP4B/KCNF1/KCNC1/SLC39A2/SLC1A3/PKDREJ/CACNB1/KCNV2/SLC30A3/SCN4B/KCNK13/GRIK1/KCNN3/ASIC2/SLC6A1/SCN8A/SLC1A2/CACNG5/GRIN2A/KCNG4/KCNJ4/PKD2L1/KCNK2/NIPAL4/KCNJ…	2.35E-07	63
MF	GO:0008009	chemokine activity	XCL1/CXCL9/CXCL2/CCL19/CCL3L3/CCL23/CXCL11/CXCL10/CCL3/XCL2/CCL5/CCL26/CCL4/CCL18/CCL22/CCL24/CXCL13	5.90E-07	17
MF	GO:0005244	voltage-gated ion channel activity	KCNJ11/SCN2B/ABCC8/KCNH6/CLIC5/KCNK9/CACNA1I/GRIN1/KCNH2/CLIC2/GRIN2D/KCNA2/CACNG3/KCNA3/KCNK3/KCNK1/CACNB4/CACNA2D4/CLIC3/KCNMA1/CACNA1G/KCNF1/KCNC1/CACNB1/KCNV2/SCN4B/KCNK13/KCNN3/SCN8A/CACNG5/GRIN2A/KCNG4/KCNJ4/KCNK2/KCNJ10/CACNG4/KCNQ2	1.08E-06	37
MF	GO:0022832	voltage-gated channel activity	KCNJ11/SCN2B/ABCC8/KCNH6/CLIC5/KCNK9/CACNA1I/GRIN1/KCNH2/CLIC2/GRIN2D/KCNA2/CACNG3/KCNA3/KCNK3/KCNK1/CACNB4/CACNA2D4/CLIC3/KCNMA1/CACNA1G/KCNF1/KCNC1/CACNB1/KCNV2/SCN4B/KCNK13/KCNN3/SCN8A/CACNG5/GRIN2A/KCNG4/KCNJ4/KCNK2/KCNJ10/CACNG4/KCNQ2	1.08E-06	37
MF	GO:0022843	voltage-gated cation channel activity	KCNJ11/ABCC8/KCNH6/KCNK9/CACNA1I/GRIN1/KCNH2/GRIN2D/KCNA2/CACNG3/KCNA3/KCNK3/KCNK1/CACNB4/CACNA2D4/KCNMA1/CACNA1G/KCNF1/KCNC1/CACNB1/KCNV2/KCNN3/CACNG5/GRIN2A/KCNG4/KCNJ4/KCNK2/KCNJ10/CACNG4/KCNQ2	1.24E-06	30
MF	GO:0015276	ligand-gated ion channel activity	GABRA3/KCNJ11/CHRNA5/ABCC8/KCNH6/GRIN1/KCNH2/CNGB1/TRPA1/GRIN2D/HTR3B/SCNN1A/P2RX1/GRIA1/GRIA4/KCNK1/GABRA5/CHRNA4/CHRNA6/GRIK1/KCNN3/ASIC2/GABRB1/GRIA3/GRIN2A/KCNJ4/P2RX5/GABRP/CHRNB4/KCNJ10	1.30E-06	30
MF	GO:0022834	ligand-gated channel activity	GABRA3/KCNJ11/CHRNA5/ABCC8/KCNH6/GRIN1/KCNH2/CNGB1/TRPA1/GRIN2D/HTR3B/SCNN1A/P2RX1/GRIA1/GRIA4/KCNK1/GABRA5/CHRNA4/CHRNA6/GRIK1/KCNN3/ASIC2/GABRB1/GRIA3/GRIN2A/KCNJ4/P2RX5/GABRP/CHRNB4/KCNJ10	1.30E-06	30
MF	GO:0099094	ligand-gated cation channel activity	KCNJ11/CHRNA5/ABCC8/KCNH6/GRIN1/KCNH2/CNGB1/TRPA1/GRIN2D/HTR3B/SCNN1A/P2RX1/GRIA1/GRIA4/KCNK1/CHRNA4/CHRNA6/GRIK1/KCNN3/ASIC2/GRIA3/GRIN2A/KCNJ4/P2RX5/CHRNB4/KCNJ10	1.55E-06	26
MF	GO:0048018	receptor ligand activity	IL32/XCL1/BMP7/THPO/CXCL9/LEFTY2/LTB/IFNG/IL1RN/RLN2/CXCL2/SEMA5B/IGF1/CD40LG/CCL19/NTF3/FGF12/GDF10/TNFRSF11B/SEMA3E/LTA/NGF/CCL3L3/IL18/IL1B/TNFSF14/IL11/PDGFD/CCL23/GREM2/TNFSF18/IL27/DKK1/CXCL11/SECTM1/SEMA3C/CD70/TGFB2/TNF/PROK1/ASIP/CXCL10/INSL3/CGB7/CCL3/FASLG/WNT10B/XCL2/PNOC/ADM2/CCL5/TNFSF15/EGF/FGF18/CCL26/IL15/CCL4/TNFSF13B/LIF/CCL18/CCL22/IL6/CCL24/VGF/CXCL13	4.39E-06	65
MF	GO:0042379	chemokine receptor binding	XCL1/CXCL9/CXCL2/CCL19/CCL3L3/CCL23/CCRL2/CXCL11/CCR2/CXCL10/CCL3/XCL2/CCL5/CCL26/CCL4/CCL18/CCL22/CCL24/CXCL13	5.83E-06	19
MF	GO:0030546	signaling receptor activator activity	IL32/XCL1/BMP7/THPO/CXCL9/LEFTY2/LTB/IFNG/IL1RN/RLN2/CXCL2/SEMA5B/IGF1/CD40LG/CCL19/NTF3/FGF12/GDF10/TNFRSF11B/SEMA3E/LTA/NGF/CCL3L3/IL18/IL1B/TNFSF14/IL11/PDGFD/CCL23/GREM2/TNFSF18/IL27/DKK1/CXCL11/SECTM1/SEMA3C/CD70/TGFB2/TNF/PROK1/ASIP/CXCL10/INSL3/CGB7/CCL3/FASLG/WNT10B/XCL2/PNOC/ADM2/CCL5/TNFSF15/EGF/FGF18/CCL26/IL15/CCL4/TNFSF13B/LIF/CCL18/CCL22/IL6/CCL24/VGF/CXCL13	6.77E-06	65
MF	GO:0048020	CCR chemokine receptor binding	XCL1/CCL19/CCL3L3/CCL23/CCRL2/CCR2/CCL3/XCL2/CCL5/CCL26/CCL4/CCL18/CCL22/CCL24/CXCL13	8.86E-06	15
MF	GO:0005230	extracellular ligand-gated ion channel activity	GABRA3/CHRNA5/GRIN1/GRIN2D/HTR3B/P2RX1/GRIA1/GRIA4/GABRA5/CHRNA4/CHRNA6/GRIK1/GABRB1/GRIA3/GRIN2A/P2RX5/GABRP/CHRNB4	4.06E-05	18
MF	GO:0015079	potassium ion transmembrane transporter activity	KCNJ11/ABCC8/SLC9A7/KCNH6/ATP1A2/KCNMB1/KCNK9/ATP1A3/KCNH2/KCNA2/KCNA3/KCNK3/KCNMB4/KCNK1/KCNMA1/ATP4B/KCNF1/KCNC1/KCNV2/KCNK13/GRIK1/KCNN3/KCNG4/KCNJ4/PKD2L1/KCNK2/KCNJ10/KCNQ2	4.41E-05	28
MF	GO:0005267	potassium channel activity	KCNJ11/ABCC8/KCNH6/KCNMB1/KCNK9/KCNH2/KCNA2/KCNA3/KCNK3/KCNMB4/KCNK1/KCNMA1/KCNF1/KCNC1/KCNV2/KCNK13/GRIK1/KCNN3/KCNG4/KCNJ4/PKD2L1/KCNK2/KCNJ10/KCNQ2	4.86E-05	24
MF	GO:0042287	MHC protein binding	LILRB1/LAG3/TRAV19/LILRB2/TRGV3/CD8A/TRAV29DV5/KIR2DS4/CLEC7A/TRAV8-4/TRBV7-9/FCRL6/CD8B	7.13E-05	13
MF	GO:0030594	neurotransmitter receptor activity	GABRA3/CHRNA5/DRD2/ADRB1/ADORA1/GRIN1/DRD1/GRIN2D/HTR3B/GRIA1/GRIA4/GABRA5/CHRNA4/CHRNA6/GRIK1/GABRB1/GRIA3/GRIN2A/HTR1A/GABRP/CHRNB4/HTR2B	0.000123872	22
MF	GO:0004896	cytokine receptor activity	IL10RA/IL12RB2/GPR17/IL21R/CCR4/CXCR3/CXCR6/IL2RB/CCRL2/CCR2/IL7R/CCR7/XCR1/IL12RB1/CCR5/IL1R2/IL2RG/GFRA2/CSF2RB/IL15RA	0.000173603	20
MF	GO:0019956	chemokine binding	CCR4/CXCR3/CXCR6/CCRL2/CCR2/CCR7/XCR1/ACKR1/CCR5/ITGA4/ITGB3	0.000173801	11
MF	GO:0022824	transmitter-gated ion channel activity	GABRA3/CHRNA5/GRIN1/GRIN2D/HTR3B/GRIA1/GRIA4/GABRA5/CHRNA4/CHRNA6/GRIK1/GABRB1/GRIA3/GRIN2A/CHRNB4	0.000196919	15
MF	GO:0022835	transmitter-gated channel activity	GABRA3/CHRNA5/GRIN1/GRIN2D/HTR3B/GRIA1/GRIA4/GABRA5/CHRNA4/CHRNA6/GRIK1/GABRB1/GRIA3/GRIN2A/CHRNB4	0.000196919	15
MF	GO:0005249	voltage-gated potassium channel activity	KCNJ11/ABCC8/KCNH6/KCNK9/KCNH2/KCNA2/KCNA3/KCNK3/KCNK1/KCNMA1/KCNF1/KCNC1/KCNV2/KCNN3/KCNG4/KCNJ4/KCNK2/KCNJ10/KCNQ2	0.000214213	19
MF	GO:0001664	G protein-coupled receptor binding	XCL1/CXCL9/ADRB1/CXCL2/SAA1/ADORA1/CCL19/CCL3L3/BDKRB2/RSPO3/CCL23/RNF43/CCRL2/CXCL11/CCR2/APLP1/DNM3/ACE/ASIP/CXCL10/INSL3/SAG/P2RY1/FPR1/CCL3/HOMER2/WNT10B/REEP2/XCL2/PNOC/CCL5/FCN1/CCL26/CCL4/CCL18/REEP1/CCL22/CCL24/TAC1/CXCL13	0.000258825	40
MF	GO:0019957	C-C chemokine binding	CCR4/CXCR3/CXCR6/CCRL2/CCR2/CCR7/XCR1/ACKR1/CCR5	0.000356064	9
MF	GO:0042605	peptide antigen binding	TRAV12-2/TRAV19/TRAV12-1/TRGV3/TRAV23DV6/TRAV29DV5/HLA-DQA1/TRAV8-4/TRBV28/TRBV7-9/TRAV12-3	0.000498535	11
MF	GO:0019955	cytokine binding	IL10RA/IL18BP/IL12RB2/IL1RN/GBP1/CCR4/CXCR3/CXCR6/GREM2/IL2RB/CCRL2/CCR2/CD109/CCR7/XCR1/IL12RB1/ACKR1/CCR5/ITGA4/IL1R2/IL2RG/NOG/ITGB3/TNFRSF9	0.000530444	24
MF	GO:0001637	G protein-coupled chemoattractant receptor activity	GPR17/CCR4/CXCR3/CXCR6/CCRL2/CCR2/CCR7/XCR1/CCR5	0.000675437	9
MF	GO:0004950	chemokine receptor activity	GPR17/CCR4/CXCR3/CXCR6/CCRL2/CCR2/CCR7/XCR1/CCR5	0.000675437	9
MF	GO:0001653	peptide receptor activity	CRHR1/ADCYAP1R1/GPR17/GPR37L1/MCHR1/NLRP6/GPR84/CCR4/GUCY2D/BDKRB1/NPFFR1/CXCR3/BDKRB2/CXCR6/CYSLTR1/CCRL2/CCR2/CYSLTR2/CCR7/FPR1/UTS2R/XCR1/SSTR2/CCR5/SORCS1	0.000764536	25
MF	GO:0015026	coreceptor activity	CD28/CD8A/LILRA4/CXCR6/GPC4/ROR1/NGFR/CCR5/ITGA4/CD8B/CD86/ITGB3	0.00100243	12
MF	GO:0008528	G protein-coupled peptide receptor activity	CRHR1/ADCYAP1R1/GPR17/GPR37L1/MCHR1/NLRP6/GPR84/CCR4/BDKRB1/NPFFR1/CXCR3/BDKRB2/CXCR6/CYSLTR1/CCRL2/CCR2/CYSLTR2/CCR7/FPR1/UTS2R/XCR1/SSTR2/CCR5/SORCS1	0.001054855	24
MF	GO:0032396	inhibitory MHC class I receptor activity	LILRA5/LILRB1/LILRA6/LILRB2/LILRA1/LILRA4	0.001212809	6
MF	GO:0015081	sodium ion transmembrane transporter activity	SCN2B/SLC9A7/ATP1A2/ATP1A3/CACNA1I/SLC6A3/SLC4A8/SCNN1A/SLC6A13/KCNK1/SLC17A7/SLC1A1/SLC8A1/CACNA1G/MFSD2A/SLC1A3/SCN4B/GRIK1/ASIC2/SLC6A1/SCN8A/SLC1A2/PKD2L1/SLC4A10	0.001255615	24
MF	GO:0032393	MHC class I receptor activity	LILRA5/LILRB1/LILRA6/LILRB2/LILRA1/CD160/LILRA4	0.001275488	7
MF	GO:0098960	postsynaptic neurotransmitter receptor activity	GABRA3/CHRNA5/DRD2/ADRB1/DRD1/GRIN2D/GRIA1/GABRA5/CHRNA4/CHRNA6/GRIK1/GABRB1/GRIA3/CHRNB4	0.001334135	14
MF	GO:0032813	tumor necrosis factor receptor superfamily binding	LTB/CD40LG/NTF3/LTA/NGF/TNFSF14/TNFSF18/CD70/TNF/FASLG/TNFSF15/TNFSF13B	0.001334135	12
MF	GO:0099529	neurotransmitter receptor activity involved in regulation of postsynaptic membrane potential	GABRA3/CHRNA5/ADRB1/GRIN2D/GRIA1/GABRA5/CHRNA4/CHRNA6/GRIK1/GABRB1/GRIA3/CHRNB4	0.001334135	12
MF	GO:0016493	C-C chemokine receptor activity	CCR4/CXCR3/CXCR6/CCRL2/CCR2/CCR7/XCR1/CCR5	0.001444233	8
MF	GO:0042277	peptide binding	CRIP1/CRHR1/SORL1/ADCYAP1R1/NOD2/TMEM158/CABP1/TRAV12-2/GPR37L1/BCHE/ATP1A3/TRAV19/TRAV12-1/GRIN1/ANPEP/LILRB2/MCHR1/NLRP6/PTGES/TRGV3/BDKRB1/NPFFR1/GRIA1/EPHB2/GRIA4/CD1E/TRAV23DV6/TRAV29DV5/TGFB2/HLA-DQA1/NGFR/TRAV8-4/TRBV28/SSTR2/TRBV7-9/GRIA3/GRIN2A/ITGA2/ACHE/TRAV12-3	0.002258323	40
MF	GO:0005164	tumor necrosis factor receptor binding	LTB/CD40LG/LTA/TNFSF14/CD70/TNF/FASLG/TNFSF15/TNFSF13B	0.002454146	9
MF	GO:0004970	ionotropic glutamate receptor activity	GRIN1/GRIN2D/GRIA1/GRIA4/GRIK1/GRIA3/GRIN2A	0.002538122	7
MF	GO:1904315	transmitter-gated ion channel activity involved in regulation of postsynaptic membrane potential	GABRA3/CHRNA5/GRIN2D/GRIA1/GABRA5/CHRNA4/CHRNA6/GRIK1/GABRB1/GRIA3/CHRNB4	0.00301973	11
MF	GO:0016595	glutamate binding	GRIN1/GRIN2D/CPS1/SLC1A1/SLC1A3	0.004054561	5
MF	GO:0032395	MHC class II receptor activity	HLA-DQB2/HLA-DQA1/HLA-DOB/HLA-DOA/HLA-DQA2	0.004054561	5
MF	GO:0043121	neurotrophin binding	NTRK1/HAP1/NGFR/NTRK3/FSTL4	0.004054561	5
MF	GO:0004953	icosanoid receptor activity	PTGER4/CYSLTR1/CYSLTR2/PTGIR/PTGDR/HPGD	0.004157501	6
MF	GO:0005242	inward rectifier potassium channel activity	KCNJ11/ABCC8/KCNH6/KCNH2/KCNK1/KCNN3/KCNJ4/KCNJ10	0.004265111	8
MF	GO:0008066	glutamate receptor activity	GRIN1/GRM8/GRIN2D/GRIA1/GRIA4/GRIK1/GRIA3/GRIN2A	0.004265111	8
MF	GO:0042169	SH2 domain binding	AFAP1L2/SIT1/LILRB1/SLAMF1/PTPN6/LAX1/SKAP1/LCK/SIGLEC10/SYP	0.004382932	10
MF	GO:0023023	MHC protein complex binding	LILRB1/LILRB2/CD160/CD8A/HLA-DQB2/HLA-DQA1/HLA-DOB/HLA-DOA/HLA-DQA2	0.007064319	9
MF	GO:0005539	glycosaminoglycan binding	BMP7/LTF/NOD2/SAA1/PTPRC/IGHM/COL11A1/SLIT1/PLA2G2D/EGFLAM/RSPO3/LIPH/CCL23/GREM2/ACAN/SPOCK2/CXCL11/JCHAIN/APLP1/LYVE1/CCN5/CXCL10/LAYN/VCAN/SELL/ADAMTS5/SLIT3/POSTN/THBS2/CXCL13	0.007134937	30
MF	GO:0033218	amide binding	CRIP1/CRHR1/SORL1/ADCYAP1R1/NOD2/TMEM158/CABP1/TRAV12-2/GPR37L1/BCHE/ATP1A3/TRAV19/TRAV12-1/MAG/GRIN1/ANPEP/LILRB2/CD300LF/MCHR1/NLRP6/PTGES/TRGV3/BDKRB1/NPFFR1/P2RX1/GRIA1/EPHB2/GRIA4/CD1E/TRAV23DV6/TRAV29DV5/TGFB2/HLA-DQA1/NGFR/TRAV8-4/TRBV28/SSTR2/TRBV7-9/GRIA3/ACADL/GRIN2A/ITGA2/ACOT12/ACHE/TRAV12-3	0.007526635	45
MF	GO:0016849	phosphorus-oxygen lyase activity	ADCY2/ADCY8/GUCY2D/GUCY1A2/CD38/GUCY1B1/ADCY1	0.007909513	7
MF	GO:0015269	calcium-activated potassium channel activity	KCNMB1/KCNMB4/KCNMA1/KCNN3/PKD2L1	0.009797678	5
MF	GO:0005272	sodium channel activity	SCN2B/CACNA1I/SCNN1A/KCNK1/CACNA1G/SCN4B/GRIK1/ASIC2/SCN8A/PKD2L1	0.010659967	10
MF	GO:0043395	heparan sulfate proteoglycan binding	PTPRC/SLIT1/PLA2G2D/FST/ITGA2/HPSE2	0.011013691	6
MF	GO:0001540	amyloid-beta binding	SORL1/BCHE/ATP1A3/GRIN1/LILRB2/GRIA1/EPHB2/GRIA4/TGFB2/NGFR/GRIA3/GRIN2A/ITGA2/ACHE	0.012116581	14
MF	GO:0008509	anion transmembrane transporter activity	GABRA3/ANO4/SLC9A7/CLIC5/SLC22A9/SLCO5A1/SLC52A1/SLC2A3/SLC6A3/SLC4A8/CLIC2/SLCO3A1/SLC38A5/SLC6A13/GABRA5/SLC17A7/ABCC3/SLC1A1/SLC3A1/CLIC3/MFSD2A/SLC1A3/APOL1/RTBDN/SLC7A3/SLC38A3/SLC6A1/GABRB1/SLC47A1/SLC1A2/SLC16A11/SLC25A21/SLC7A11/GABRP/ANO9/SLC4A10	0.016196022	36
MF	GO:0030246	carbohydrate binding	GCK/CLECL1/CD69/SIGLEC11/MRC2/SLC2A3/SIGLEC7/CLEC12A/CHI3L2/MAG/HKDC1/CNTN2/ADGRL3/SIGLEC12/CLEC9A/SIGLEC9/SIGLEC8/PLA2R1/ACAN/SELE/CLEC7A/LAYN/VCAN/SIGLEC10/GALNT17/FCN1/SIGLEC14/SELL/GALNT13/C4B/CLEC2L/HK3	0.016196022	32
MF	GO:0016638	oxidoreductase activity, acting on the CH-NH2 group of donors	VCAM1/DDO/IL4I1/GLDC/MAOB/LOX	0.019319662	6
MF	GO:0005313	L-glutamate transmembrane transporter activity	SLC17A7/SLC1A1/SLC1A3/SLC1A2/SLC7A11	0.01996201	5
MF	GO:0001614	purinergic nucleotide receptor activity	GPR171/P2RY10/P2RX1/P2RY6/P2RY1/P2RX5	0.024489463	6
MF	GO:0016502	nucleotide receptor activity	GPR171/P2RY10/P2RX1/P2RY6/P2RY1/P2RX5	0.024489463	6
MF	GO:0001784	phosphotyrosine residue binding	ZAP70/STAP1/SHE/FGR/PTPN6/VAV1/SAMSN1/LCK/SHC3	0.026638361	9
MF	GO:0005262	calcium channel activity	GPM6A/TRPC3/CACNA1I/GRIN1/TRPA1/GRIN2D/TRPV3/CACNG3/CACNB4/CACNA2D4/CACNA1G/PKDREJ/CACNB1/CACNG5/GRIN2A/PKD2L1/CACNG4	0.029148932	17
MF	GO:0009975	cyclase activity	ADCY2/ADCY8/GUCY2D/GUCY1A2/GUCY1B1/ADCY1	0.03054119	6
MF	GO:0004222	metalloendopeptidase activity	TRABD2B/TRABD2A/ADAM19/ADAMTS9/MMP25/ADAM28/ADAMTS14/ADAMTS4/ADAMTS2/ECEL1/ADAMDEC1/ADAMTS5/MMP12/MMP16/MMP9/MMP1	0.033344415	16
MF	GO:0004955	prostaglandin receptor activity	PTGER4/PTGIR/PTGDR/HPGD	0.033344415	4
MF	GO:0042608	T cell receptor binding	DOCK2/CD3E/CD3G/LCK	0.033344415	4
MF	GO:0005283	amino acid:sodium symporter activity	SLC6A13/SLC1A1/SLC1A3/SLC6A1/SLC1A2	0.033344415	5
MF	GO:0015172	acidic amino acid transmembrane transporter activity	SLC17A7/SLC1A1/SLC1A3/SLC1A2/SLC7A11	0.033344415	5
MF	GO:0016641	oxidoreductase activity, acting on the CH-NH2 group of donors, oxygen as acceptor	VCAM1/DDO/IL4I1/MAOB/LOX	0.033344415	5
MF	GO:0022841	potassium ion leak channel activity	KCNK9/KCNK3/KCNK1/KCNK13/KCNK2	0.033344415	5
MF	GO:0001227	DNA-binding transcription repressor activity, RNA polymerase II-specific	TFEC/ZNF69/SATB1/IRF8/NFATC4/HES2/HES5/ZNF560/ASCL2/MSX1/HMX1/ZBTB20/ETV7/NFATC2/NKX6-1/GFI1/ZBED2/VSX2/RORC/IRX1/FOXP3/PRDM16/PRRX1/PRDM1/FEZF2/GLIS3/ZNF559-ZNF177/LEF1/GATA3/ZNF391/ZNF536/BCL11A/TBX21/VAX1/BATF3	0.033850776	35
MF	GO:0046943	carboxylic acid transmembrane transporter activity	SLC22A9/SLC16A10/AQP9/SLC16A9/SLC38A5/SLC6A13/SLC17A7/ABCC3/SLC1A1/SLC3A1/MFSD2A/SLC1A3/SLC27A2/SLC7A3/SLC38A3/SLC6A1/SLC47A1/SLC1A2/SLC16A11/SLC25A21/SLC7A11	0.034038157	21
MF	GO:0043274	phospholipase binding	ARHGAP6/TESPA1/NEFL/PLA2R1/SELE/LCK	0.03424771	6
MF	GO:0008514	organic anion transmembrane transporter activity	SLC22A9/SLCO5A1/SLC52A1/SLC2A3/SLC4A8/SLCO3A1/SLC38A5/SLC6A13/SLC17A7/SLC1A1/SLC3A1/MFSD2A/SLC1A3/RTBDN/SLC7A3/SLC38A3/SLC6A1/SLC47A1/SLC1A2/SLC16A11/SLC25A21/SLC7A11/SLC4A10	0.03424771	23
MF	GO:0005342	organic acid transmembrane transporter activity	SLC22A9/SLC16A10/AQP9/SLC16A9/SLC38A5/SLC6A13/SLC17A7/ABCC3/SLC1A1/SLC3A1/MFSD2A/SLC1A3/SLC27A2/SLC7A3/SLC38A3/SLC6A1/SLC47A1/SLC1A2/SLC16A11/SLC25A21/SLC7A11	0.03536469	21
MF	GO:0015171	amino acid transmembrane transporter activity	SLC16A10/SLC38A5/SLC6A13/SLC17A7/SLC1A1/SLC3A1/SLC1A3/SLC7A3/SLC38A3/SLC6A1/SLC47A1/SLC1A2/SLC7A11	0.037827185	13
MF	GO:0001217	DNA-binding transcription repressor activity	TFEC/ZNF69/SATB1/IRF8/NFATC4/HES2/HES5/ZNF560/ASCL2/MSX1/HMX1/ZBTB20/ETV7/NFATC2/NKX6-1/GFI1/ZBED2/VSX2/RORC/IRX1/FOXP3/PRDM16/PRRX1/PRDM1/FEZF2/GLIS3/ZNF559-ZNF177/LEF1/GATA3/ZNF391/ZNF536/BCL11A/TBX21/VAX1/BATF3	0.038579793	35
MF	GO:0015085	calcium ion transmembrane transporter activity	GPM6A/TRPC3/CACNA1I/GRIN1/TRPA1/GRIN2D/TRPV3/CACNG3/CACNB4/CACNA2D4/SLC8A1/CACNA1G/PKDREJ/CACNB1/CACNG5/GRIN2A/PKD2L1/CACNG4	0.039155267	18
MF	GO:0005001	transmembrane receptor protein tyrosine phosphatase activity	PTPRC/PTPN6/PTPRD/PTPRO/PTPRE	0.039481259	5
MF	GO:0015174	basic amino acid transmembrane transporter activity	SLC38A5/SLC3A1/SLC7A3/SLC38A3/SLC47A1	0.039481259	5
MF	GO:0019198	transmembrane receptor protein phosphatase activity	PTPRC/PTPN6/PTPRD/PTPRO/PTPRE	0.039481259	5
MF	GO:0008201	heparin binding	BMP7/LTF/SAA1/PTPRC/COL11A1/SLIT1/PLA2G2D/RSPO3/LIPH/CCL23/GREM2/CXCL11/APLP1/CCN5/CXCL10/SELL/ADAMTS5/SLIT3/POSTN/THBS2/CXCL13	0.040546916	21
MF	GO:0004016	adenylate cyclase activity	ADCY2/ADCY8/GUCY1B1/ADCY1	0.040663378	4
MF	GO:0004954	prostanoid receptor activity	PTGER4/PTGIR/PTGDR/HPGD	0.040663378	4
MF	GO:0005536	glucose binding	GCK/SLC2A3/HKDC1/HK3	0.040663378	4
MF	GO:0045236	CXCR chemokine receptor binding	CXCL9/CXCL2/CXCL11/CXCL10/CXCL13	0.049094897	5
MF	GO:0015108	chloride transmembrane transporter activity	GABRA3/ANO4/CLIC5/SLC6A3/SLC4A8/CLIC2/GABRA5/SLC1A1/CLIC3/APOL1/SLC6A1/GABRB1/GABRP/ANO9	0.05533778	14
MF	GO:0030507	spectrin binding	ANK1/PTPRN/PTPRC/GBP1/GNB3/USH1C	0.056489041	6
